# Supplementary material for: {3,3′,5,5′-Tetra­meth­oxy-2,2′-[ethane-1,2-diylbis(nitrilo­methyl­idyne)]diphenol­ato}­copper(II)
Source: Acta Crystallogr Sect E Struct Rep Online. 2010 May 15;66(Pt 6):m653. doi: 10.1107/S1600536810017137 (PMC2979637; doi:10.1107/S1600536810017137)
Supplement: Supplementary file 1 [file e-66-0m653-sup1.cif]

##############################################################################
###                                                                        ###
###        Electronic paper (Acta Crystallographica Section E)             ###
###                                                                        ###
##############################################################################
#                                                                            #
# This CIF contains the data in a paper accepted for publication in Acta     #
# Crystallographica Section E. It conforms to the requirements of Notes      #
# for Authors for Section E, and has been peer reviewed under the auspices   #
# of the IUCr Commission on Journals.                                        #
#                                                                            #
# Full details of the Crystallographic Information File format               #
# are given in the paper "The Crystallographic Information File (CIF):       #
# a New Standard Archive File for Crystallography" by S. R. Hall, F. H.      #
# Allen and I. D. Brown [Acta Cryst. (1991), A47, 655-685].                  #
#                                                                            #
# The current version of the core CIF dictionary is obtainable from          #
# ftp://ftp.iucr.org/pub/cif_core.dic. The current version number is 2.4.    #
#                                                                            #
# Software is freely available for graphical display of the structure(s) in  #
# this CIF.  For information consult the CIF home page http://www.iucr.org/  #
# cif/home.html                                                              #
#                                                                            #
# This file may be used for bona fide research purposes within the           #
# scientific community so long as proper attribution is given to the journal # 
# article from which it was obtained.                                        #
#                                                                            #
##############################################################################
                                             
data_I
_audit_creation_method     SHELXL-97
_chemical_name_systematic
;
{3,3',5,5'-Tetramethoxy-2,2'-[ethane-1,2-
diylbis(nitrilomethylidyne)]diphenolato}copper(II)
;
_chemical_name_common     ?
_chemical_formula_moiety     'C20 H22 Cu N2 O6'
_chemical_formula_sum     'C20 H22 Cu N2 O6'
_chemical_formula_iupac     '[Cu (C20 H22 N2 O6)]'
_chemical_formula_weight     449.94
_chemical_melting_point     ?
_symmetry_cell_setting     monoclinic
_symmetry_space_group_name_H-M     'P 21/c'
_symmetry_space_group_name_Hall     '-P 2ybc'
loop_
    _symmetry_equiv_pos_as_xyz
    'x, y, z'
    '-x, y+1/2, -z+1/2'
    '-x, -y, -z'
    'x, -y-1/2, z-1/2'
_cell_length_a     7.3953(2)
_cell_length_b     15.8514(5)
_cell_length_c     15.7042(4)
_cell_angle_alpha     90.00
_cell_angle_beta     91.842(3)
_cell_angle_gamma     90.00
_cell_volume     1839.97(10)
_cell_formula_units_Z     4
_cell_measurement_reflns_used     5963
_cell_measurement_theta_min     5.5702
_cell_measurement_theta_max     73.8987
_cell_measurement_temperature     110(2)
_exptl_crystal_description     'thick needle'
_exptl_crystal_colour     'pale red-brown'
_exptl_crystal_size_max     0.51
_exptl_crystal_size_mid     0.29
_exptl_crystal_size_min     0.25
_exptl_crystal_density_diffrn     1.624
_exptl_crystal_density_meas     ?
_exptl_crystal_density_method     'not measured'
_exptl_crystal_F_000     932
_exptl_absorpt_coefficient_mu     2.055
_exptl_absorpt_correction_type     multi-scan
_exptl_absorpt_process_details
;
(CrysAlis Pro; Oxford Diffraction, 2009)
;
_exptl_absorpt_correction_T_min     0.28084
_exptl_absorpt_correction_T_max     1.00000
_exptl_special_details
;
CrysAlisPro, Oxford Diffraction Ltd.,
Version 1.171.33.34d (release 27-02-2009 CrysAlis171 .NET)
(compiled Feb 27 2009,15:38:38)
Empirical absorption correction using spherical harmonics,
implemented in SCALE3 ABSPACK scaling algorithm.
;
_diffrn_ambient_temperature     110(2)
_diffrn_radiation_type     CuK\a
_diffrn_radiation_wavelength     1.54184
_diffrn_radiation_source     'Enhance (Cu) X-ray Source'
_diffrn_radiation_monochromator     'graphite'
_diffrn_measurement_device_type
;
Oxford Diffraction Xcalibur diffractometer with a Ruby (Gemini Cu) detector
;
_diffrn_measurement_method     '\w scans'
_diffrn_detector_area_resol_mean     10.5081
_diffrn_reflns_number     7277
_diffrn_reflns_av_R_equivalents     0.0231
_diffrn_reflns_av_sigmaI/netI     0.0197
_diffrn_reflns_theta_min     5.58
_diffrn_reflns_theta_max     73.98
_diffrn_reflns_theta_full     67.50
_diffrn_measured_fraction_theta_max     0.967
_diffrn_measured_fraction_theta_full     0.996
_diffrn_reflns_limit_h_min     -8
_diffrn_reflns_limit_h_max     8
_diffrn_reflns_limit_k_min     -16
_diffrn_reflns_limit_k_max     19
_diffrn_reflns_limit_l_min     -19
_diffrn_reflns_limit_l_max     19
_diffrn_standards_number     2
_diffrn_standards_interval_count     50
_diffrn_standards_interval_time     ?
_diffrn_standards_decay_%     <2%
_refine_special_details
;
Refinement of <i>F</i>^2^ against ALL reflections. The weighted <i>R</i>-factor
wR and goodness of fit <i>S</i> are based on <i>F</i>^2^, conventional
<i>R</i>-factors <i>R</i> are based on <i>F</i>, with <i>F</i> set to zero for
negative <i>F</i>^2^. The threshold expression of <i>F</i>^2^ >
\s(<i>F</i>^2^) is used only for calculating <i>R</i>-factors(gt) etc. and is
not relevant to the choice of reflections for refinement. <i>R</i>-factors
based on <i>F</i>^2^ are statistically about twice as large as those based on
<i>F</i>, and <i>R</i>- factors based on ALL data will be even larger.
;
_reflns_number_total     3608
_reflns_number_gt     3370
_reflns_threshold_expression     I>2\s(I)
_refine_ls_structure_factor_coef     Fsqd
_refine_ls_matrix_type     full
_refine_ls_R_factor_all     0.0382
_refine_ls_R_factor_gt     0.0363
_refine_ls_wR_factor_gt     0.1013
_refine_ls_wR_factor_ref     0.1029
_refine_ls_goodness_of_fit_ref     1.041
_refine_ls_restrained_S_all     1.041
_refine_ls_number_reflns     3608
_refine_ls_number_parameters     266
_refine_ls_number_restraints     0
_refine_ls_hydrogen_treatment     constr
_refine_ls_weighting_scheme     calc
_refine_ls_weighting_details
         'calc w=1/[\s^2^(Fo^2^)+(0.0699P)^2^+1.2928P] where P=(Fo^2^+2Fc^2^)/3'
_atom_sites_solution_hydrogens     geom
_atom_sites_solution_primary     direct
_atom_sites_solution_secondary     difmap
_refine_ls_shift/su_max     0.001
_refine_ls_shift/su_mean     0.000
_refine_diff_density_max     0.440
_refine_diff_density_min     -0.667
_refine_ls_extinction_method     none
_refine_ls_extinction_coef     ?
loop_
    _atom_type_symbol
    _atom_type_description
    _atom_type_scat_dispersion_real
    _atom_type_scat_dispersion_imag
    _atom_type_scat_source
    'C' 'C' 0.0181 0.0091
                         'International Tables Vol C Tables 4.2.6.8 and 6.1.1.4'
    'H' 'H' 0.0000 0.0000
                         'International Tables Vol C Tables 4.2.6.8 and 6.1.1.4'
    'N' 'N' 0.0311 0.0180
                         'International Tables Vol C Tables 4.2.6.8 and 6.1.1.4'
    'O' 'O' 0.0492 0.0322
                         'International Tables Vol C Tables 4.2.6.8 and 6.1.1.4'
    'Cu' 'Cu' -1.9646 0.5888
                         'International Tables Vol C Tables 4.2.6.8 and 6.1.1.4'
_computing_data_collection
;
CrysAlisPro (Oxford Diffraction, 2009)
;
_computing_cell_refinement
;
CrysAlisPro (Oxford Diffraction, 2009)
;
_computing_data_reduction
;
CrysAlisPro (Oxford Diffraction, 2009)
;
_computing_structure_solution     'SHELXS97 (Sheldrick, 2008)'
_computing_structure_refinement     'SHELXL97 (Sheldrick, 2008)'
_computing_molecular_graphics     'SHELXTL (Sheldrick, 2008)'
_computing_publication_material     'SHELXTL (Sheldrick, 2008)'
loop_
    _atom_site_type_symbol
    _atom_site_label
    _atom_site_fract_x
    _atom_site_fract_y
    _atom_site_fract_z
    _atom_site_U_iso_or_equiv
    _atom_site_adp_type
    _atom_site_calc_flag
    _atom_site_refinement_flags
    _atom_site_occupancy
    _atom_site_disorder_assembly
    _atom_site_disorder_group
    Cu Cu 0.25447(4) 0.525237(16) 0.433936(15) 0.01235(12) Uani d . 1 . .
    O O1 0.25593(19) 0.64183(8) 0.40431(8) 0.0170(3) Uani d . 1 . .
    O O2 0.2540(2) 0.49500(9) 0.31640(8) 0.0177(3) Uani d . 1 . .
    O O3 0.1266(2) 0.93385(9) 0.42484(9) 0.0216(3) Uani d . 1 . .
    O O4 0.09313(19) 0.76058(9) 0.67036(8) 0.0181(3) Uani d . 1 . .
    O O5 0.45901(18) 0.21001(8) 0.34323(8) 0.0164(3) Uani d . 1 . .
    O O6 0.3678(2) 0.33149(9) 0.07068(8) 0.0190(3) Uani d . 1 . .
    N N1 0.2340(2) 0.54910(11) 0.55406(10) 0.0145(3) Uani d . 1 . .
    N N2 0.2733(2) 0.40900(10) 0.47001(9) 0.0142(3) Uani d . 1 . .
    C C1 0.2100(2) 0.70552(12) 0.45207(11) 0.0137(3) Uani d . 1 . .
    C C2 0.1913(2) 0.78495(12) 0.41203(11) 0.0153(4) Uani d . 1 . .
    H H2A 0.2113 0.7902 0.3528 0.018 Uiso calc R 1 . .
    C C3 0.1442(3) 0.85471(12) 0.45847(12) 0.0162(4) Uani d . 1 . .
    C C4 0.1614(3) 0.94303(12) 0.33597(13) 0.0219(4) Uani d . 1 . .
    H H4A 0.1500 1.0025 0.3198 0.033 Uiso calc R 1 . .
    H H4B 0.0739 0.9094 0.3023 0.033 Uiso calc R 1 . .
    H H4C 0.2842 0.9234 0.3251 0.033 Uiso calc R 1 . .
    C C5 0.1081(3) 0.84984(12) 0.54622(12) 0.0172(4) Uani d . 1 . .
    H H5A 0.0734 0.8986 0.5769 0.021 Uiso calc R 1 . .
    C C6 0.1246(2) 0.77302(12) 0.58594(12) 0.0153(4) Uani d . 1 . .
    C C7 0.0026(3) 0.82691(12) 0.71463(12) 0.0181(4) Uani d . 1 . .
    H H7A -0.0319 0.8066 0.7708 0.027 Uiso calc R 1 . .
    H H7B -0.1061 0.8440 0.6817 0.027 Uiso calc R 1 . .
    H H7C 0.0841 0.8754 0.7216 0.027 Uiso calc R 1 . .
    C C8 0.1771(2) 0.69860(12) 0.54123(11) 0.0141(4) Uani d . 1 . .
    C C9 0.1990(2) 0.62182(12) 0.58746(11) 0.0144(4) Uani d . 1 . .
    H H9A 0.1870 0.6241 0.6475 0.017 Uiso calc R 1 . .
    C C10 0.2694(3) 0.47571(11) 0.60918(12) 0.0162(4) Uani d . 1 . .
    H H10A 0.1957 0.4792 0.6606 0.019 Uiso calc R 1 . .
    H H10B 0.3987 0.4741 0.6275 0.019 Uiso calc R 1 . .
    C C11 0.2201(3) 0.39663(13) 0.55836(11) 0.0167(4) Uani d . 1 . .
    H H11A 0.2838 0.3471 0.5833 0.020 Uiso calc R 1 . .
    H H11B 0.0882 0.3863 0.5600 0.020 Uiso calc R 1 . .
    C C12 0.3216(2) 0.34537(11) 0.42416(12) 0.0139(3) Uani d . 1 . .
    H H12A 0.3390 0.2925 0.4517 0.017 Uiso calc R 1 . .
    C C13 0.3503(2) 0.34984(11) 0.33470(11) 0.0135(4) Uani d . 1 . .
    C C14 0.4107(2) 0.27605(11) 0.29156(12) 0.0135(3) Uani d . 1 . .
    C C15 0.5160(3) 0.13421(12) 0.30225(12) 0.0188(4) Uani d . 1 . .
    H H15A 0.5576 0.0934 0.3454 0.028 Uiso calc R 1 . .
    H H15B 0.6152 0.1472 0.2644 0.028 Uiso calc R 1 . .
    H H15C 0.4143 0.1103 0.2688 0.028 Uiso calc R 1 . .
    C C16 0.4194(2) 0.27244(12) 0.20436(12) 0.0151(4) Uani d . 1 . .
    H H16A 0.4629 0.2233 0.1771 0.018 Uiso calc R 1 . .
    C C17 0.3626(2) 0.34309(12) 0.15641(11) 0.0148(4) Uani d . 1 . .
    C C18 0.3346(3) 0.40405(13) 0.01816(12) 0.0241(4) Uani d . 1 . .
    H H18A 0.3353 0.3875 -0.0419 0.036 Uiso calc R 1 . .
    H H18B 0.4292 0.4462 0.0296 0.036 Uiso calc R 1 . .
    H H18C 0.2164 0.4282 0.0309 0.036 Uiso calc R 1 . .
    C C19 0.3084(3) 0.41683(12) 0.19463(11) 0.0147(4) Uani d . 1 . .
    H H19A 0.2738 0.4640 0.1605 0.018 Uiso calc R 1 . .
    C C20 0.3042(2) 0.42257(11) 0.28476(12) 0.0137(3) Uani d . 1 . .
loop_
    _atom_site_aniso_label
    _atom_site_aniso_U_11
    _atom_site_aniso_U_22
    _atom_site_aniso_U_33
    _atom_site_aniso_U_12
    _atom_site_aniso_U_13
    _atom_site_aniso_U_23
    Cu 0.01952(18) 0.00796(17) 0.00974(17) 0.00107(9) 0.00301(11) -0.00065(9)
    O1 0.0278(7) 0.0090(6) 0.0146(6) 0.0013(5) 0.0072(5) -0.0015(5)
    O2 0.0322(8) 0.0100(6) 0.0109(6) 0.0046(5) 0.0015(5) -0.0010(5)
    O3 0.0366(8) 0.0101(6) 0.0186(7) 0.0025(6) 0.0079(6) 0.0007(5)
    O4 0.0285(7) 0.0139(6) 0.0120(6) 0.0037(5) 0.0051(5) -0.0032(5)
    O5 0.0241(7) 0.0095(6) 0.0157(6) 0.0039(5) 0.0020(5) -0.0023(5)
    O6 0.0298(8) 0.0162(7) 0.0113(6) 0.0003(5) 0.0041(5) -0.0029(5)
    N1 0.0202(8) 0.0125(8) 0.0107(7) 0.0006(6) 0.0007(6) 0.0016(6)
    N2 0.0197(8) 0.0105(7) 0.0124(7) 0.0019(6) 0.0027(6) 0.0008(6)
    C1 0.0160(8) 0.0103(8) 0.0151(8) -0.0011(6) 0.0023(7) -0.0028(7)
    C2 0.0192(9) 0.0135(9) 0.0135(8) -0.0025(7) 0.0046(7) -0.0011(7)
    C3 0.0204(9) 0.0099(9) 0.0184(9) -0.0010(7) 0.0022(7) 0.0003(7)
    C4 0.0316(11) 0.0138(9) 0.0210(10) 0.0044(8) 0.0104(8) 0.0048(7)
    C5 0.0229(10) 0.0119(9) 0.0171(9) 0.0013(7) 0.0032(7) -0.0044(7)
    C6 0.0163(9) 0.0152(9) 0.0145(8) -0.0014(7) 0.0022(7) -0.0035(7)
    C7 0.0217(9) 0.0174(9) 0.0153(8) 0.0026(7) 0.0045(7) -0.0055(7)
    C8 0.0176(9) 0.0105(8) 0.0143(8) -0.0005(7) 0.0018(7) -0.0019(7)
    C9 0.0166(9) 0.0160(9) 0.0106(8) -0.0002(7) 0.0015(6) -0.0026(7)
    C10 0.0235(10) 0.0140(9) 0.0112(8) 0.0021(7) 0.0006(7) 0.0012(6)
    C11 0.0241(10) 0.0132(9) 0.0129(8) 0.0011(7) 0.0045(7) 0.0019(7)
    C12 0.0168(9) 0.0090(8) 0.0159(8) 0.0012(6) 0.0005(7) 0.0000(7)
    C13 0.0163(8) 0.0097(8) 0.0145(8) -0.0005(6) 0.0013(7) -0.0022(7)
    C14 0.0133(8) 0.0097(8) 0.0175(8) -0.0013(6) 0.0011(6) -0.0019(7)
    C15 0.0242(10) 0.0115(9) 0.0207(9) 0.0049(7) 0.0025(7) -0.0044(7)
    C16 0.0169(9) 0.0104(8) 0.0181(9) -0.0010(7) 0.0036(7) -0.0049(7)
    C17 0.0163(9) 0.0161(9) 0.0124(8) -0.0038(7) 0.0037(6) -0.0026(7)
    C18 0.0412(13) 0.0190(10) 0.0122(8) -0.0058(9) 0.0045(8) 0.0005(7)
    C19 0.0202(9) 0.0109(8) 0.0132(8) -0.0024(7) 0.0024(7) -0.0003(7)
    C20 0.0155(9) 0.0101(8) 0.0157(8) -0.0012(6) 0.0015(6) -0.0019(7)
_geom_special_details
;
All esds (except the esd in the dihedral angle between two l.s. planes) are
estimated using the full covariance matrix. The cell esds are taken into
account individually in the estimation of esds in distances, angles and
torsion angles; correlations between esds in cell parameters are only used
when they are defined by crystal symmetry. An approximate (isotropic)
treatment of cell esds is used for estimating esds involving l.s. planes.
;
loop_
    _geom_bond_atom_site_label_1
    _geom_bond_atom_site_label_2
    _geom_bond_site_symmetry_2
    _geom_bond_distance
    _geom_bond_publ_flag
    Cu O1 . 1.9059(13) y
    Cu O2 . 1.9070(13) y
    Cu N2 . 1.9314(16) y
    Cu N1 . 1.9347(15) y
    O1 C1 . 1.309(2) ?
    O2 C20 . 1.309(2) ?
    O3 C3 . 1.366(2) ?
    O3 C4 . 1.435(2) ?
    O4 C6 . 1.368(2) ?
    O4 C7 . 1.438(2) ?
    O5 C14 . 1.365(2) ?
    O5 C15 . 1.433(2) ?
    O6 C17 . 1.360(2) ?
    O6 C18 . 1.432(2) ?
    N1 C9 . 1.296(3) ?
    N1 C10 . 1.469(2) ?
    N2 C12 . 1.296(2) ?
    N2 C11 . 1.467(2) ?
    C1 C2 . 1.412(3) ?
    C1 C8 . 1.433(2) ?
    C2 C3 . 1.376(3) ?
    C2 H2A . 0.9500 ?
    C3 C5 . 1.414(3) ?
    C4 H4A . 0.9800 ?
    C4 H4B . 0.9800 ?
    C4 H4C . 0.9800 ?
    C5 C6 . 1.372(3) ?
    C5 H5A . 0.9500 ?
    C6 C8 . 1.433(2) ?
    C7 H7A . 0.9800 ?
    C7 H7B . 0.9800 ?
    C7 H7C . 0.9800 ?
    C8 C9 . 1.424(3) ?
    C9 H9A . 0.9500 ?
    C10 C11 . 1.524(3) ?
    C10 H10A . 0.9900 ?
    C10 H10B . 0.9900 ?
    C11 H11A . 0.9900 ?
    C11 H11B . 0.9900 ?
    C12 C13 . 1.429(3) ?
    C12 H12A . 0.9500 ?
    C13 C20 . 1.429(3) ?
    C13 C14 . 1.430(2) ?
    C14 C16 . 1.374(3) ?
    C15 H15A . 0.9800 ?
    C15 H15B . 0.9800 ?
    C15 H15C . 0.9800 ?
    C16 C17 . 1.406(3) ?
    C16 H16A . 0.9500 ?
    C17 C19 . 1.379(3) ?
    C18 H18A . 0.9800 ?
    C18 H18B . 0.9800 ?
    C18 H18C . 0.9800 ?
    C19 C20 . 1.420(2) ?
    C19 H19A . 0.9500 ?
loop_
    _geom_angle_atom_site_label_1
    _geom_angle_atom_site_label_2
    _geom_angle_atom_site_label_3
    _geom_angle_site_symmetry_1
    _geom_angle_site_symmetry_3
    _geom_angle
    _geom_angle_publ_flag
    O1 Cu O2 . . 90.42(6) ?
    O1 Cu N2 . . 174.72(6) ?
    O2 Cu N2 . . 92.41(6) ?
    O1 Cu N1 . . 92.85(7) ?
    O2 Cu N1 . . 174.37(7) ?
    N2 Cu N1 . . 84.71(7) ?
    C1 O1 Cu . . 127.19(12) ?
    C20 O2 Cu . . 126.58(12) ?
    C3 O3 C4 . . 116.84(15) ?
    C6 O4 C7 . . 117.37(15) ?
    C14 O5 C15 . . 116.82(14) ?
    C17 O6 C18 . . 116.84(15) ?
    C9 N1 C10 . . 120.01(15) ?
    C9 N1 Cu . . 126.26(13) ?
    C10 N1 Cu . . 113.69(12) ?
    C12 N2 C11 . . 120.56(16) ?
    C12 N2 Cu . . 126.73(13) ?
    C11 N2 Cu . . 112.69(12) ?
    O1 C1 C2 . . 117.14(16) ?
    O1 C1 C8 . . 123.79(16) ?
    C2 C1 C8 . . 119.07(16) ?
    C3 C2 C1 . . 120.24(16) ?
    C3 C2 H2A . . 119.9 ?
    C1 C2 H2A . . 119.9 ?
    O3 C3 C2 . . 123.78(17) ?
    O3 C3 C5 . . 114.10(16) ?
    C2 C3 C5 . . 122.12(17) ?
    O3 C4 H4A . . 109.5 ?
    O3 C4 H4B . . 109.5 ?
    H4A C4 H4B . . 109.5 ?
    O3 C4 H4C . . 109.5 ?
    H4A C4 H4C . . 109.5 ?
    H4B C4 H4C . . 109.5 ?
    C6 C5 C3 . . 118.34(17) ?
    C6 C5 H5A . . 120.8 ?
    C3 C5 H5A . . 120.8 ?
    O4 C6 C5 . . 123.59(17) ?
    O4 C6 C8 . . 114.43(16) ?
    C5 C6 C8 . . 121.97(17) ?
    O4 C7 H7A . . 109.5 ?
    O4 C7 H7B . . 109.5 ?
    H7A C7 H7B . . 109.5 ?
    O4 C7 H7C . . 109.5 ?
    H7A C7 H7C . . 109.5 ?
    H7B C7 H7C . . 109.5 ?
    C9 C8 C6 . . 118.82(16) ?
    C9 C8 C1 . . 122.92(16) ?
    C6 C8 C1 . . 118.23(16) ?
    N1 C9 C8 . . 125.09(16) ?
    N1 C9 H9A . . 117.5 ?
    C8 C9 H9A . . 117.5 ?
    N1 C10 C11 . . 107.92(15) ?
    N1 C10 H10A . . 110.1 ?
    C11 C10 H10A . . 110.1 ?
    N1 C10 H10B . . 110.1 ?
    C11 C10 H10B . . 110.1 ?
    H10A C10 H10B . . 108.4 ?
    N2 C11 C10 . . 108.56(15) ?
    N2 C11 H11A . . 110.0 ?
    C10 C11 H11A . . 110.0 ?
    N2 C11 H11B . . 110.0 ?
    C10 C11 H11B . . 110.0 ?
    H11A C11 H11B . . 108.4 ?
    N2 C12 C13 . . 124.04(16) ?
    N2 C12 H12A . . 118.0 ?
    C13 C12 H12A . . 118.0 ?
    C12 C13 C20 . . 122.61(16) ?
    C12 C13 C14 . . 118.91(16) ?
    C20 C13 C14 . . 118.19(16) ?
    O5 C14 C16 . . 122.73(16) ?
    O5 C14 C13 . . 115.18(15) ?
    C16 C14 C13 . . 122.09(17) ?
    O5 C15 H15A . . 109.5 ?
    O5 C15 H15B . . 109.5 ?
    H15A C15 H15B . . 109.5 ?
    O5 C15 H15C . . 109.5 ?
    H15A C15 H15C . . 109.5 ?
    H15B C15 H15C . . 109.5 ?
    C14 C16 C17 . . 118.54(17) ?
    C14 C16 H16A . . 120.7 ?
    C17 C16 H16A . . 120.7 ?
    O6 C17 C19 . . 124.27(17) ?
    O6 C17 C16 . . 113.88(16) ?
    C19 C17 C16 . . 121.85(16) ?
    O6 C18 H18A . . 109.5 ?
    O6 C18 H18B . . 109.5 ?
    H18A C18 H18B . . 109.5 ?
    O6 C18 H18C . . 109.5 ?
    H18A C18 H18C . . 109.5 ?
    H18B C18 H18C . . 109.5 ?
    C17 C19 C20 . . 120.29(17) ?
    C17 C19 H19A . . 119.9 ?
    C20 C19 H19A . . 119.9 ?
    O2 C20 C19 . . 116.76(16) ?
    O2 C20 C13 . . 124.37(16) ?
    C19 C20 C13 . . 118.86(16) ?
loop_
    _geom_torsion_atom_site_label_1
    _geom_torsion_atom_site_label_2
    _geom_torsion_atom_site_label_3
    _geom_torsion_atom_site_label_4
    _geom_torsion_site_symmetry_1
    _geom_torsion_site_symmetry_2
    _geom_torsion_site_symmetry_3
    _geom_torsion_site_symmetry_4
    _geom_torsion
    _geom_torsion_publ_flag
    O2 Cu O1 C1 . . . . 160.64(16) ?
    N1 Cu O1 C1 . . . . -14.77(16) ?
    O1 Cu O2 C20 . . . . 158.92(16) ?
    O1 Cu N1 C9 . . . . 11.10(17) ?
    N2 Cu N1 C9 . . . . -173.59(17) ?
    O1 Cu N1 C10 . . . . -166.61(13) ?
    N2 Cu N1 C10 . . . . 8.70(13) ?
    O2 Cu N2 C12 . . . . 16.82(17) ?
    N1 Cu N2 C12 . . . . -168.03(17) ?
    O2 Cu N2 C11 . . . . -161.30(13) ?
    N1 Cu N2 C11 . . . . 13.86(13) ?
    Cu O1 C1 C2 . . . . -169.17(13) ?
    Cu O1 C1 C8 . . . . 10.4(3) ?
    O1 C1 C2 C3 . . . . -179.68(17) ?
    C8 C1 C2 C3 . . . . 0.8(3) ?
    C4 O3 C3 C2 . . . . -0.5(3) ?
    C4 O3 C3 C5 . . . . 180.00(17) ?
    C1 C2 C3 O3 . . . . 178.78(17) ?
    C1 C2 C3 C5 . . . . -1.8(3) ?
    O3 C3 C5 C6 . . . . -179.16(17) ?
    C2 C3 C5 C6 . . . . 1.3(3) ?
    C7 O4 C6 C5 . . . . 13.4(3) ?
    C7 O4 C6 C8 . . . . -166.65(16) ?
    C3 C5 C6 O4 . . . . -179.92(17) ?
    C3 C5 C6 C8 . . . . 0.1(3) ?
    O4 C6 C8 C9 . . . . -2.7(3) ?
    C5 C6 C8 C9 . . . . 177.33(18) ?
    O4 C6 C8 C1 . . . . 179.00(16) ?
    C5 C6 C8 C1 . . . . -1.0(3) ?
    O1 C1 C8 C9 . . . . 2.8(3) ?
    C2 C1 C8 C9 . . . . -177.69(17) ?
    O1 C1 C8 C6 . . . . -178.94(17) ?
    C2 C1 C8 C6 . . . . 0.6(3) ?
    C10 N1 C9 C8 . . . . 174.61(17) ?
    Cu N1 C9 C8 . . . . -3.0(3) ?
    C6 C8 C9 N1 . . . . 175.14(18) ?
    C1 C8 C9 N1 . . . . -6.6(3) ?
    C9 N1 C10 C11 . . . . 154.24(17) ?
    Cu N1 C10 C11 . . . . -27.89(19) ?
    C12 N2 C11 C10 . . . . 149.54(18) ?
    Cu N2 C11 C10 . . . . -32.21(19) ?
    N1 C10 C11 N2 . . . . 37.8(2) ?
    C11 N2 C12 C13 . . . . 170.68(17) ?
    Cu N2 C12 C13 . . . . -7.3(3) ?
    N2 C12 C13 C20 . . . . -8.9(3) ?
    N2 C12 C13 C14 . . . . 177.42(18) ?
    C15 O5 C14 C16 . . . . -1.6(3) ?
    C15 O5 C14 C13 . . . . 178.48(16) ?
    C12 C13 C14 O5 . . . . -8.4(2) ?
    C20 C13 C14 O5 . . . . 177.63(15) ?
    C12 C13 C14 C16 . . . . 171.67(17) ?
    C20 C13 C14 C16 . . . . -2.3(3) ?
    O5 C14 C16 C17 . . . . 178.48(16) ?
    C13 C14 C16 C17 . . . . -1.6(3) ?
    C18 O6 C17 C19 . . . . 7.5(3) ?
    C18 O6 C17 C16 . . . . -172.08(17) ?
    C14 C16 C17 O6 . . . . -176.78(16) ?
    C14 C16 C17 C19 . . . . 3.7(3) ?
    O6 C17 C19 C20 . . . . 178.80(17) ?
    C16 C17 C19 C20 . . . . -1.7(3) ?
    Cu O2 C20 C19 . . . . -174.25(12) ?
    Cu O2 C20 C13 . . . . 7.1(3) ?
    C17 C19 C20 O2 . . . . 178.98(17) ?
    C17 C19 C20 C13 . . . . -2.3(3) ?
    C12 C13 C20 O2 . . . . 9.1(3) ?
    C14 C13 C20 O2 . . . . -177.20(17) ?
    C12 C13 C20 C19 . . . . -169.52(17) ?
    C14 C13 C20 C19 . . . . 4.2(3) ?
loop_
    _geom_hbond_atom_site_label_D
    _geom_hbond_atom_site_label_H
    _geom_hbond_atom_site_label_A
    _geom_hbond_site_symmetry_A
    _geom_hbond_distance_DH
    _geom_hbond_distance_HA
    _geom_hbond_distance_DA
    _geom_hbond_angle_DHA
    C18 H18A O5 4_565 0.98 2.57 3.439(2) 148.4
data_global
_journal_date_recd_electronic     2010-05-02
_journal_date_accepted     2010-05-10
_journal_name_full     'Acta Crystallographica, Section E'
_journal_year     2010
_journal_volume     66
_journal_issue      6
_journal_page_first     m653
_journal_page_last     m653
_journal_paper_category     QM
_journal_coeditor_code     JJ2031
_publ_contact_author_name     'Ray J. Butcher'
_publ_contact_author_address
;
Department of Chemistry
Howard University
525 College Street NW
Washington DC 20059
USA
;
_publ_contact_author_email     'rbutcher99@yahoo.com'
_publ_contact_author_fax     '202-806-5442'
_publ_contact_author_phone     '202-806-9892'
_publ_section_title
;\
{3,3',5,5'-Tetramethoxy-2,2'-[ethane-1,2-diylbis(nitrilomethylidyne)]\
diphenolato}copper(II)
;
loop_
    _publ_author_name
    _publ_author_footnote
    _publ_author_address
    'Assey, Gervas'
;
?
;
;
Department of Chemistry
Howard University
525 College Street NW
Washington
DC 20059
USA
;
    'Butcher, Ray J.' .
;
Department of Chemistry
Howard University
525 College Street NW
Washington
DC 20059
USA
;
    'Gultneh, Yilma' .
;
Department of Chemistry
Howard University
525 College Street NW
Washington
DC 20059
USA
;
