# Supplementary material for: {3,3′,5,5′-Tetra­meth­oxy-2,2′-[ethane-1,2-diylbis(nitrilo­methyl­idyne)]diphenol­ato}­copper(II)
Source: Acta Crystallogr Sect E Struct Rep Online. 2010 May 15;66(Pt 6):m653. doi: 10.1107/S1600536810017137 (PMC2979637; doi:10.1107/S1600536810017137)
Supplement: Supplementary file 2 [file e-66-0m653-Isup2.hkl]

# 
# h,k,l, Fc-squared, Fo-squared, sigma(Fo-squared) and status flag 
# 
data_I
_shelx_title ' ga150 in P2(1)/c' 
_shelx_refln_list_code          4 
_shelx_F_calc_maximum      236.41 
_exptl_crystal_F_000       932.00 
_reflns_d_resolution_high  0.8021 
 
loop_ 
 _symmetry_equiv_pos_as_xyz 
 'x, y, z' 
 '-x, y+1/2, -z+1/2' 
 '-x, -y, -z' 
 'x, -y-1/2, z-1/2' 
 
_cell_length_a     7.3953 
_cell_length_b    15.8514 
_cell_length_c    15.7042 
_cell_angle_alpha  90.000 
_cell_angle_beta   91.842 
_cell_angle_gamma  90.000 
 
_shelx_F_squared_multiplier     1.000 
 
loop_ 
 _refln_index_h 
 _refln_index_k 
 _refln_index_l 
 _refln_F_squared_calc 
 _refln_F_squared_meas 
 _refln_F_squared_sigma 
 _refln_observed_status 
   1   0   0      415.30      471.12      5.71 o 
   3   0   0      319.25      357.44      8.70 o 
   4   0   0     3641.47     3278.26     28.32 o 
   5   0   0      260.52      257.20     12.31 o 
   6   0   0     2105.44     1882.13     80.62 o 
   7   0   0      101.81       97.43      5.67 o 
   8   0   0     1333.79     1567.65     26.78 o 
   1   1   0     1249.73     1319.00      8.41 o 
   3   1   0     1589.78     1609.89     15.72 o 
   4   1   0      919.68     1021.07     20.29 o 
   5   1   0       39.35       42.62      6.58 o 
   6   1   0       15.19       18.05      3.75 o 
   7   1   0      210.70      192.15      6.26 o 
   8   1   0       13.07       12.64      3.61 o 
   0   2   0      337.07      302.21      5.80 o 
   1   2   0      189.42      225.53      3.83 o 
   2   2   0    37851.66    30284.79     90.81 o 
   3   2   0     1079.35     1185.09      9.89 o 
   4   2   0    13301.82    12547.05     61.29 o 
   5   2   0     1176.85     1220.43     42.82 o 
   6   2   0     2361.98     2180.57     40.23 o 
   7   2   0      255.52      236.32      5.55 o 
   8   2   0     1150.12     1291.73     17.21 o 
   1   3   0      637.09      754.41      4.94 o 
   2   3   0       80.33       92.60      3.55 o 
   3   3   0      496.66      579.72      7.05 o 
   4   3   0     3533.72     3582.94     61.33 o 
   5   3   0     1593.52     1442.15     18.83 o 
   6   3   0       28.10       37.15      3.42 o 
   7   3   0      580.02      552.34     10.38 o 
   8   3   0      121.14      142.75      7.71 o 
   0   4   0      140.82      144.21      4.29 o 
   1   4   0      308.27      401.38      6.26 o 
   2   4   0     1096.21      985.35     17.83 o 
   3   4   0     1970.08     2074.50     16.28 o 
   4   4   0     3225.41     3122.68     21.79 o 
   5   4   0       92.45      103.04      5.06 o 
   6   4   0     4920.93     4431.27     42.45 o 
   7   4   0      439.56      429.26      6.45 o 
   8   4   0      202.95      227.24      8.17 o 
   1   5   0     6679.11     6411.94     18.49 o 
   2   5   0      405.32      437.73     14.42 o 
   3   5   0      381.97      356.52      6.07 o 
   4   5   0      671.74      685.94      9.75 o 
   5   5   0      147.98      165.85      4.77 o 
   6   5   0      399.62      367.71     12.13 o 
   7   5   0      561.79      615.74      8.90 o 
   8   5   0      326.48      321.05      8.67 o 
   0   6   0     1965.64     1673.15     84.24 o 
   1   6   0      357.55      405.85      5.49 o 
   2   6   0     2170.16     2120.82     22.05 o 
   3   6   0     1266.94     1387.73     55.53 o 
   4   6   0     1868.53     1749.90     26.59 o 
   5   6   0      342.24      320.02     11.32 o 
   6   6   0       57.01       55.10      2.91 o 
   7   6   0      127.06      120.00      6.95 o 
   8   6   0     1409.39     1437.01     14.94 o 
   1   7   0     6473.42     6785.95    100.88 o 
   2   7   0       12.65       24.22      4.80 o 
   3   7   0     8120.65     8132.76    224.37 o 
   4   7   0      188.06      177.20      7.67 o 
   5   7   0     2435.92     2239.55     55.35 o 
   6   7   0       62.32       60.94      3.93 o 
   7   7   0      475.00      455.77      9.93 o 
   8   7   0      212.82      223.82      6.60 o 
   0   8   0      761.38      791.82     18.24 o 
   1   8   0       50.14       81.65      8.92 o 
   2   8   0      442.71      428.91     11.78 o 
   3   8   0       35.28       36.55      4.56 o 
   4   8   0      673.11      677.58     11.84 o 
   5   8   0      219.87      216.30      7.70 o 
   6   8   0     1277.09     1205.78     60.20 o 
   7   8   0       73.19       84.93      5.81 o 
   8   8   0      222.36      232.53      5.92 o 
   1   9   0     9288.15     8755.54     75.72 o 
   2   9   0        0.09       17.33      6.21 o 
   3   9   0     3346.81     3094.11     40.47 o 
   4   9   0      542.06      494.22      6.74 o 
   5   9   0     3677.65     3404.59     62.54 o 
   6   9   0     1114.92     1103.34     62.23 o 
   7   9   0      947.88      927.60     34.56 o 
   8   9   0        7.09        3.37      3.00 o 
   0  10   0      447.41      442.83     18.45 o 
   1  10   0      256.10      291.73     13.21 o 
   2  10   0      231.36      210.59     19.34 o 
   3  10   0       80.00       95.15      6.39 o 
   4  10   0     1718.52     1668.11     20.18 o 
   5  10   0      399.73      410.37      7.57 o 
   6  10   0        2.81        4.74      2.57 o 
   7  10   0        0.43       -0.70      3.06 o 
   1  11   0     3606.76     3391.03     50.49 o 
   2  11   0     1685.45     1625.87     30.19 o 
   3  11   0     4720.78     3897.77     30.88 o 
   4  11   0       89.84       72.20      5.99 o 
   5  11   0       83.68       66.43      5.36 o 
   6  11   0      658.87      677.31     33.21 o 
   7  11   0        1.76        5.60      3.07 o 
   0  12   0       26.99       37.38      5.85 o 
   1  12   0       17.09       30.26      3.89 o 
   2  12   0       67.05       82.76      4.89 o 
   3  12   0     4370.86     3593.82    301.80 o 
   4  12   0     1076.43      878.65     44.87 o 
   5  12   0      867.13      799.91     17.11 o 
   6  12   0      115.35      109.35      7.76 o 
   7  12   0       78.19       69.97      4.38 o 
   1  13   0     1148.46     1338.05     12.75 o 
   2  13   0      416.46      414.08      8.22 o 
   3  13   0        8.27        8.50      3.96 o 
   4  13   0      122.27      107.57     11.24 o 
   5  13   0     1393.44     1339.91     19.15 o 
   6  13   0       89.82       96.56      6.42 o 
   0  14   0      952.16     1220.40     15.62 o 
   1  14   0      151.46      161.91     14.42 o 
   2  14   0      118.65      106.53      5.27 o 
   3  14   0      595.12      553.90     22.46 o 
   4  14   0      853.77      765.43     43.80 o 
   5  14   0      162.05      156.22      7.74 o 
   6  14   0      409.34      430.37      8.08 o 
   1  15   0       25.74       33.26      3.68 o 
   2  15   0     1297.15     1334.08     28.76 o 
   3  15   0      377.72      359.79     14.25 o 
   4  15   0      122.75      109.11     11.75 o 
   5  15   0      222.58      223.63      6.88 o 
   6  15   0        1.34       -1.75      2.71 o 
   0  16   0     4522.99     4648.63     31.28 o 
   1  16   0      779.51      806.92      9.10 o 
   2  16   0     1537.77     1589.34     63.89 o 
   3  16   0      767.58      756.57     32.57 o 
   4  16   0      184.70      191.81      6.41 o 
   5  16   0       33.99       42.36      3.94 o 
   1  17   0      916.71     1012.77      8.86 o 
   2  17   0      287.15      295.08     18.72 o 
   3  17   0       62.96       53.09      4.46 o 
   4  17   0       74.89       78.54      3.98 o 
   0  18   0      614.81      586.44      8.80 o 
   1  18   0        0.15        0.78      1.97 o 
   2  18   0     1625.17     1464.10     85.35 o 
   3  18   0       65.77       57.86      6.66 o 
  -8   1   1      493.64      547.98     12.56 o 
  -7   1   1      216.43      202.19      5.87 o 
  -6   1   1     3145.58     2918.81     17.56 o 
  -5   1   1      429.35      367.88     10.72 o 
  -4   1   1     8958.92     8297.13     67.49 o 
  -3   1   1     4065.83     4003.15     63.22 o 
  -2   1   1     9445.43     8804.30     45.28 o 
  -1   1   1     8838.74     8390.91     20.18 o 
   1   1   1     3748.49     3814.89     52.49 o 
   3   1   1      753.15      704.66      8.64 o 
   4   1   1    32707.63    27916.57    144.48 o 
   5   1   1     1183.40     1100.30     19.60 o 
   6   1   1     5277.45     4808.42     62.76 o 
   7   1   1      211.01      192.68      6.57 o 
   8   1   1      428.04      497.09      6.99 o 
  -8   2   1      129.59      128.56      7.99 o 
  -7   2   1        3.56        5.09      3.73 o 
  -6   2   1       79.96       89.27      4.48 o 
  -5   2   1      429.14      452.82     26.51 o 
  -4   2   1     1560.28     1533.08     32.40 o 
  -3   2   1     6669.65     6378.65    118.11 o 
  -2   2   1        0.78        6.82      2.91 o 
  -1   2   1     1835.38     1904.96     13.22 o 
   0   2   1     1832.86     1895.65     18.44 o 
   1   2   1       37.29       52.14      1.80 o 
   2   2   1    18152.84    16344.97    156.29 o 
   3   2   1      169.70      121.04      3.54 o 
   4   2   1     5235.63     5312.02     37.20 o 
   5   2   1      764.79      671.76     32.12 o 
   6   2   1     2696.84     2444.36     27.78 o 
   7   2   1       52.46       44.95      4.05 o 
   8   2   1      489.14      521.26      6.78 o 
  -8   3   1     1274.21     1389.79     17.37 o 
  -7   3   1      145.95      170.92      6.93 o 
  -6   3   1     1133.59      987.53     14.87 o 
  -5   3   1     2982.59     2836.25     32.69 o 
  -4   3   1     2160.10     2070.64     49.15 o 
  -3   3   1     4804.44     4590.51     29.38 o 
  -2   3   1     5286.18     5208.54     16.55 o 
  -1   3   1        5.55       14.93      2.21 o 
   0   3   1    14991.15    12487.85    351.82 o 
   1   3   1      746.72      889.90     11.19 o 
   2   3   1       50.55      117.31      3.79 o 
   3   3   1     2481.76     2561.35     27.34 o 
   4   3   1      286.84      202.23      7.25 o 
   5   3   1      626.71      566.58     22.74 o 
   6   3   1     2587.10     2336.43     75.92 o 
   7   3   1       25.50       23.58      3.69 o 
   8   3   1     2023.67     2172.08     14.17 o 
  -8   4   1        2.95        2.22      5.04 o 
  -7   4   1      870.04      837.71     14.28 o 
  -6   4   1      551.57      520.95      8.74 o 
  -5   4   1     2382.24     2231.87     16.31 o 
  -4   4   1       60.11       54.34      3.96 o 
  -3   4   1      542.26      460.70      6.98 o 
  -2   4   1      709.73      657.48     14.89 o 
  -1   4   1     1057.67     1320.10      9.86 o 
   0   4   1     1904.10     1927.73     44.56 o 
   1   4   1     3828.36     3565.72     19.30 o 
   2   4   1      341.54      362.73      4.40 o 
   3   4   1     3042.20     2949.08     22.54 o 
   4   4   1     1425.10     1545.62     12.46 o 
   5   4   1       18.29       31.31      5.63 o 
   6   4   1      106.13      104.96      3.60 o 
   7   4   1        1.88        9.74      3.45 o 
   8   4   1       94.35      100.28      6.47 o 
  -8   5   1       80.85       95.49      6.35 o 
  -7   5   1     1506.96     1373.19     17.29 o 
  -6   5   1     1039.56      972.02      8.93 o 
  -5   5   1      462.18      435.03      9.66 o 
  -4   5   1     1480.37     1508.86     16.55 o 
  -3   5   1      360.05      293.84      6.98 o 
  -2   5   1     5404.51     5161.64     28.90 o 
  -1   5   1     1254.95     1211.54      8.45 o 
   0   5   1     2568.39     2435.88     15.64 o 
   1   5   1     1636.17     1631.78     20.57 o 
   2   5   1     2026.88     1974.76     48.04 o 
   3   5   1        5.25       12.18      3.09 o 
   4   5   1      446.90      381.30      9.35 o 
   5   5   1        2.83        3.55      3.90 o 
   6   5   1        1.22        1.76      2.62 o 
   7   5   1      757.73      725.23      9.39 o 
   8   5   1      247.29      281.07      8.24 o 
  -8   6   1       13.34       16.13      4.53 o 
  -7   6   1      448.00      420.49      9.88 o 
  -6   6   1       27.74       29.20      3.81 o 
  -5   6   1     1245.80     1154.15     11.59 o 
  -4   6   1       64.70       50.93      4.65 o 
  -3   6   1     1141.41     1056.09     14.65 o 
  -2   6   1      436.14      416.00      9.09 o 
  -1   6   1     4764.50     4936.27     94.07 o 
   0   6   1       12.84        8.58      2.14 o 
   1   6   1     3007.13     2827.76     21.49 o 
   2   6   1        2.20        3.48      2.07 o 
   3   6   1     4537.38     4714.54    138.07 o 
   4   6   1      590.05      640.74     12.65 o 
   5   6   1     3510.96     3029.23     16.82 o 
   6   6   1        0.94        2.71      2.55 o 
   7   6   1      172.87      213.82      5.74 o 
   8   6   1      167.29      187.26      6.78 o 
  -8   7   1      431.54      421.09      8.17 o 
  -7   7   1       81.78       81.61      5.93 o 
  -6   7   1      416.46      396.16     35.04 o 
  -5   7   1      761.69      706.86     30.02 o 
  -4   7   1     1316.10     1305.65     17.04 o 
  -3   7   1      556.70      578.46      7.68 o 
  -2   7   1     1893.03     1926.48     49.95 o 
  -1   7   1     2008.15     2484.67     73.68 o 
   0   7   1     5139.17     5288.55     47.14 o 
   1   7   1     1387.33     1492.35     27.64 o 
   2   7   1     1631.45     1657.68     58.32 o 
   3   7   1      398.18      448.31     13.13 o 
   4   7   1      299.67      304.31      7.80 o 
   5   7   1       21.64       24.89      2.89 o 
   6   7   1       98.04       86.68      4.33 o 
   7   7   1       55.22       52.06      5.62 o 
   8   7   1      134.45       97.92     11.55 o 
  -8   8   1       55.84       69.82      4.45 o 
  -7   8   1      458.83      452.04      7.26 o 
  -6   8   1      257.60      245.37     14.48 o 
  -5   8   1     2912.93     2765.21    170.47 o 
  -4   8   1     1887.06     1997.06     17.89 o 
  -3   8   1     3105.23     3090.01     22.88 o 
  -2   8   1     1205.22     1194.62     20.79 o 
  -1   8   1     6015.30     5645.84    185.79 o 
   0   8   1     1323.73     1301.37     21.24 o 
   1   8   1     5328.69     5132.36     33.36 o 
   2   8   1     1272.51     1261.82     19.17 o 
   3   8   1     6060.96     5744.18    226.19 o 
   4   8   1     1251.98     1173.50     15.61 o 
   5   8   1     2532.85     2366.42     46.67 o 
   6   8   1      889.69      843.40     33.61 o 
   7   8   1     5072.15     4620.52     26.79 o 
   8   8   1       66.71       53.94      8.84 o 
  -8   9   1       14.16       13.21      3.05 o 
  -7   9   1      399.39      394.87      8.18 o 
  -6   9   1       24.19       23.96      4.59 o 
  -5   9   1        2.39        5.95      4.04 o 
  -4   9   1       18.34       24.87      2.99 o 
  -3   9   1      140.62      154.54      7.28 o 
  -2   9   1     2287.54     2307.71     29.06 o 
  -1   9   1        0.63        0.70      6.13 o 
   0   9   1     1224.08     1303.50     87.06 o 
   1   9   1      683.46      784.28     21.69 o 
   2   9   1       16.51       18.94      6.52 o 
   3   9   1        9.73       16.84      8.15 o 
   4   9   1      100.29      109.54      8.56 o 
   5   9   1      729.15      678.53      9.08 o 
   6   9   1      316.76      296.49      8.29 o 
   7   9   1      452.84      437.37      8.58 o 
   8   9   1      612.13      685.95      7.71 o 
  -7  10   1      456.79      497.38      8.77 o 
  -6  10   1      217.15      200.75     10.28 o 
  -5  10   1        6.78        2.84      3.96 o 
  -4  10   1      188.14      177.89      7.53 o 
  -3  10   1     3590.38     3555.43     26.94 o 
  -2  10   1     1032.02      924.21     19.95 o 
  -1  10   1     1957.57     1884.72     36.93 o 
   0  10   1     4100.13     4359.53    172.73 o 
   1  10   1     3932.84     3894.96     92.59 o 
   2  10   1     1863.23     1927.69     46.50 o 
   3  10   1     3818.45     3677.61     28.17 o 
   4  10   1      234.51      226.59      8.53 o 
   5  10   1     8142.68     7528.04     30.40 o 
   6  10   1       26.94       21.95      2.88 o 
   7  10   1      286.94      303.66     12.73 o 
  -7  11   1        3.64        1.82      2.35 o 
  -6  11   1       25.45       23.29      3.55 o 
  -5  11   1       20.76       17.76      3.65 o 
  -4  11   1      419.99      374.14     15.76 o 
  -3  11   1       23.97       16.97      4.45 o 
  -2  11   1      165.84      152.61      5.81 o 
  -1  11   1      270.48      285.72     18.03 o 
   0  11   1        9.88        8.86     13.62 o 
   1  11   1      697.06      738.42     24.30 o 
   2  11   1      374.05      379.64     32.40 o 
   3  11   1     3900.46     3495.74     29.10 o 
   4  11   1       93.96       81.37      6.55 o 
   5  11   1      214.73      238.90     10.72 o 
   6  11   1       11.55       14.93      2.47 o 
   7  11   1      612.52      639.91     32.56 o 
  -7  12   1        2.27        4.15      3.10 o 
  -6  12   1      456.66      442.71     10.77 o 
  -5  12   1       52.30       52.03      8.00 o 
  -4  12   1       36.85       39.16      5.56 o 
  -3  12   1      164.49      144.59     16.70 o 
  -2  12   1        0.79       -0.37      4.15 o 
  -1  12   1     2458.59     2763.61     17.53 o 
   0  12   1     2017.34     2487.30     21.16 o 
   1  12   1     5387.23     6130.60     66.53 o 
   2  12   1     2403.17     2455.18     17.87 o 
   3  12   1      275.41      252.07     11.68 o 
   4  12   1        5.44        7.07      7.92 o 
   5  12   1      692.49      558.24     64.19 o 
   6  12   1      101.42       91.29      8.20 o 
   7  12   1      378.88      427.44      7.57 o 
  -6  13   1      192.25      206.48      7.14 o 
  -5  13   1        6.62       12.65      7.18 o 
  -4  13   1       25.38       23.24      4.60 o 
  -3  13   1      368.58      352.87     43.15 o 
  -2  13   1     2356.04     2291.43     45.72 o 
  -1  13   1     4674.78     5011.51    105.39 o 
   0  13   1     3393.04     3950.78     27.10 o 
   1  13   1      270.90      294.60      6.75 o 
   2  13   1        1.88        6.25      3.94 o 
   3  13   1     1659.23     1519.41     35.12 o 
   4  13   1      104.68       86.76      9.74 o 
   5  13   1       75.34       63.37      7.60 o 
   6  13   1       90.35       88.85      6.45 o 
  -6  14   1       68.87       80.05      4.66 o 
  -5  14   1       41.38       39.00      5.79 o 
  -4  14   1      461.23      436.13     32.20 o 
  -3  14   1      885.86      859.45     56.27 o 
  -2  14   1     1390.30     1436.08     28.39 o 
  -1  14   1     1555.78     1621.11     72.35 o 
   0  14   1        0.34       -1.14      4.88 o 
   1  14   1     1566.10     1785.63     63.54 o 
   2  14   1       29.85       37.10      4.07 o 
   3  14   1      154.89      151.55     10.89 o 
   4  14   1        6.51        5.05      3.71 o 
   5  14   1       69.50       76.22      6.88 o 
   6  14   1       86.06       92.20      5.39 o 
  -5  15   1       66.72       64.14      4.94 o 
  -4  15   1     1294.14     1288.17     16.07 o 
  -3  15   1      871.46      869.58     12.30 o 
  -2  15   1      507.46      533.70     12.21 o 
  -1  15   1      368.68      391.34     14.13 o 
   0  15   1      312.61      340.38      7.52 o 
   1  15   1      339.90      393.32      7.22 o 
   2  15   1      324.39      329.87      8.57 o 
   3  15   1      250.04      248.94      6.33 o 
   4  15   1      477.34      457.46      7.46 o 
   5  15   1      382.24      376.21      8.13 o 
  -5  16   1     1120.72     1167.20     10.65 o 
  -4  16   1       17.95       17.37      4.40 o 
  -3  16   1     1502.34     1469.09     15.94 o 
  -2  16   1       97.67      111.59      4.40 o 
  -1  16   1       33.39       42.55      3.65 o 
   0  16   1       45.98       47.45      2.87 o 
   1  16   1     1562.57     1735.68     90.71 o 
   2  16   1       96.00      103.15      4.67 o 
   3  16   1       67.71       74.71      4.12 o 
   4  16   1      388.88      409.38     11.71 o 
   5  16   1      124.90      140.46      4.59 o 
  -4  17   1      184.92      189.96      5.27 o 
  -3  17   1     1136.77     1112.30     11.99 o 
  -2  17   1     1340.39     1311.88     13.46 o 
  -1  17   1      369.92      366.94      7.47 o 
   0  17   1     2081.05     2189.49     65.81 o 
   1  17   1      442.48      461.44      8.22 o 
   2  17   1     1957.80     2009.81     43.21 o 
   3  17   1      156.86      158.09      8.43 o 
   4  17   1     1255.48     1175.80     10.05 o 
  -3  18   1        0.60        2.16      4.04 o 
  -2  18   1        9.35       10.13      2.01 o 
  -1  18   1      165.19      171.90      8.97 o 
   0  18   1       18.59       23.90      3.46 o 
   1  18   1        0.95        3.05      2.76 o 
   2  18   1        1.31        2.74      1.78 o 
   3  18   1      507.71      477.92      5.72 o 
  -1  19   1      487.44      444.44      5.82 o 
   0  19   1      623.50      576.22      6.76 o 
  -8   0   2      105.51       99.04      7.69 o 
  -7   0   2        1.78        2.03      4.41 o 
  -6   0   2        4.94        7.25      3.44 o 
  -5   0   2     2144.92     1903.34     31.42 o 
  -4   0   2     1578.40     1469.84     24.87 o 
  -3   0   2     3104.18     2571.84     93.21 o 
  -1   0   2       68.18       70.44      2.40 o 
   1   0   2    22858.20    19143.61     50.46 o 
   3   0   2    17128.08    15842.09    277.93 o 
   4   0   2      530.14      499.27     12.77 o 
   5   0   2     2109.20     2106.67     43.46 o 
   6   0   2     2399.85     2253.53     16.62 o 
   7   0   2      427.92      379.82      8.06 o 
   8   0   2     1393.73     1501.31     30.93 o 
  -8   1   2      237.57      252.43      9.67 o 
  -7   1   2       47.29       47.88      3.75 o 
  -6   1   2      133.51      134.06      4.37 o 
  -5   1   2     1137.50     1040.64     17.18 o 
  -4   1   2     1089.21     1179.97     42.68 o 
  -3   1   2      469.87      523.06      8.77 o 
  -2   1   2     2390.09     2412.16     31.53 o 
  -1   1   2     4039.06     3966.39     14.54 o 
   0   1   2      233.80      250.71      2.37 o 
   1   1   2     7058.23     7202.06     87.01 o 
   2   1   2    11099.16    10343.61     26.33 o 
   3   1   2       63.47       62.92      3.08 o 
   4   1   2     3120.38     3400.66     69.76 o 
   5   1   2      579.55      704.72     65.41 o 
   6   1   2       19.95       24.03      2.94 o 
   7   1   2        0.05       -0.31      3.05 o 
   8   1   2        0.43        3.89      3.33 o 
  -8   2   2      187.85      207.60      8.90 o 
  -7   2   2     2453.08     2358.18     16.95 o 
  -6   2   2     1121.90     1046.25     25.66 o 
  -5   2   2      166.66      118.87     15.40 o 
  -4   2   2      245.80      213.56     11.94 o 
  -3   2   2      571.28      509.03     11.94 o 
  -2   2   2     1571.37     1513.77     25.97 o 
  -1   2   2    10374.90     9188.99     38.00 o 
   0   2   2     6264.46     5858.97     47.94 o 
   1   2   2     1563.35     1551.98     26.09 o 
   2   2   2     3200.33     3636.96     45.51 o 
   3   2   2       49.09       98.11      3.74 o 
   4   2   2     4735.33     4529.53     50.33 o 
   5   2   2      168.87      151.63      9.87 o 
   6   2   2     3839.53     3319.66     23.84 o 
   7   2   2      862.53      827.22     11.93 o 
   8   2   2      989.10     1076.01     10.56 o 
  -8   3   2      229.93      248.29      9.03 o 
  -7   3   2        5.62       11.12      6.83 o 
  -6   3   2     1014.16      940.97      8.70 o 
  -5   3   2      620.72      674.80     20.03 o 
  -4   3   2      977.86      911.15      9.57 o 
  -3   3   2     1760.82     1775.28     50.51 o 
  -2   3   2      200.01      238.40      3.84 o 
  -1   3   2     1315.13     1338.34     16.43 o 
   0   3   2    10568.76     9418.19     33.09 o 
   1   3   2      921.96     1002.25     17.13 o 
   2   3   2     1892.75     1819.89     14.48 o 
   3   3   2      239.48      245.80      5.08 o 
   4   3   2     2058.11     2283.87     63.34 o 
   5   3   2     1120.48     1109.55     20.25 o 
   6   3   2       70.98       54.30      3.71 o 
   7   3   2      932.01      880.21     15.99 o 
   8   3   2      463.62      470.59      7.27 o 
  -8   4   2      396.14      411.35      9.92 o 
  -7   4   2        0.93        2.87      5.49 o 
  -6   4   2      263.15      239.13      4.63 o 
  -5   4   2     1190.87     1163.54     12.40 o 
  -4   4   2     5944.93     5683.61     31.62 o 
  -3   4   2     2801.42     2665.71     19.38 o 
  -2   4   2        2.28        4.19      1.83 o 
  -1   4   2     2875.86     2865.14     14.86 o 
   0   4   2     1010.99     1289.33      7.09 o 
   1   4   2     2064.98     1999.98     30.03 o 
   2   4   2      875.67      857.86      6.84 o 
   3   4   2     1862.59     1931.19     13.37 o 
   4   4   2      107.00       98.10      6.36 o 
   5   4   2      931.85      816.13     80.00 o 
   6   4   2      406.48      378.10      6.77 o 
   7   4   2      119.03      110.27      4.27 o 
   8   4   2       39.28       50.44      3.21 o 
  -8   5   2        6.36        8.45      5.00 o 
  -7   5   2        2.24        4.51      5.50 o 
  -6   5   2        5.66       11.20      3.14 o 
  -5   5   2      976.33      982.58      7.88 o 
  -4   5   2      537.49      474.94      8.62 o 
  -3   5   2     2195.60     2049.20     17.53 o 
  -2   5   2     7582.93     7109.30     35.56 o 
  -1   5   2     4238.91     4129.25     35.79 o 
   0   5   2     2899.75     2986.38     15.62 o 
   1   5   2     2624.19     2683.54     16.98 o 
   2   5   2       62.91      111.85      2.71 o 
   3   5   2      672.62      623.22     12.68 o 
   4   5   2     1248.85     1221.01     30.66 o 
   5   5   2     1381.49     1183.39     68.43 o 
   6   5   2       43.05       36.67      2.78 o 
   7   5   2      342.35      351.76      7.13 o 
   8   5   2       33.52       27.01      4.92 o 
  -8   6   2        1.50       -0.63      4.34 o 
  -7   6   2      552.48      498.94     10.61 o 
  -6   6   2       92.14       66.78      5.70 o 
  -5   6   2     2536.98     2297.23     45.76 o 
  -4   6   2      540.50      655.95      9.97 o 
  -3   6   2     2376.58     2261.62     33.56 o 
  -2   6   2      913.45      871.12     12.63 o 
  -1   6   2     4963.73     5171.42     21.71 o 
   0   6   2     1232.43     1278.66     24.26 o 
   1   6   2     1235.69     1341.96     22.71 o 
   2   6   2       59.50       56.21      2.29 o 
   3   6   2     2103.11     2153.03     25.64 o 
   4   6   2        8.36        8.06      8.14 o 
   5   6   2      531.35      463.37      7.26 o 
   6   6   2      581.04      555.38     30.57 o 
   7   6   2       23.31       35.32      3.22 o 
   8   6   2      188.69      177.20      6.30 o 
  -8   7   2      206.30      221.79      6.47 o 
  -7   7   2      417.76      408.09      9.37 o 
  -6   7   2      917.53      819.47     12.79 o 
  -5   7   2      692.71      651.71      8.48 o 
  -4   7   2      468.75      423.98     13.47 o 
  -3   7   2     3684.39     3661.49     29.51 o 
  -2   7   2      516.41      389.91      9.12 o 
  -1   7   2     6680.17     7275.98     90.25 o 
   0   7   2     8260.23     8456.33     41.13 o 
   1   7   2     5625.86     5456.77    317.18 o 
   2   7   2     5821.23     6009.19    113.74 o 
   3   7   2     2940.39     3089.22     82.24 o 
   4   7   2       56.60       60.04      9.64 o 
   5   7   2     2289.16     2000.75     19.21 o 
   6   7   2      691.36      594.62     11.20 o 
   7   7   2      626.59      592.47     10.96 o 
   8   7   2      816.28      763.38    103.03 o 
  -8   8   2       38.32       43.74      4.10 o 
  -7   8   2      731.29      701.43     21.57 o 
  -6   8   2       17.69       10.99      4.61 o 
  -5   8   2      442.21      467.59      9.35 o 
  -4   8   2        0.62       14.97     12.53 o 
  -3   8   2     4249.04     4449.17     30.68 o 
  -2   8   2     1135.66     1242.89     23.29 o 
  -1   8   2       23.51       34.33      3.50 o 
   0   8   2      178.58      283.61      5.70 o 
   1   8   2      310.52      264.00     25.29 o 
   2   8   2     2653.34     2718.59     34.52 o 
   3   8   2      606.29      587.69     15.60 o 
   4   8   2      683.51      657.86     27.51 o 
   5   8   2      124.53      105.36      3.70 o 
   6   8   2      226.32      228.70      5.50 o 
   7   8   2        3.01       13.80      4.68 o 
   8   8   2       50.29       44.95      7.82 o 
  -8   9   2      735.43      841.52      8.39 o 
  -7   9   2      213.71      209.68      4.88 o 
  -6   9   2     1188.20     1102.17     10.99 o 
  -5   9   2      847.15      800.22     11.53 o 
  -4   9   2     3916.91     3808.42    135.39 o 
  -3   9   2     1151.37     1120.30     70.76 o 
  -2   9   2     3425.82     3047.40     81.82 o 
  -1   9   2      999.77      919.56     26.58 o 
   0   9   2     1326.06     1417.13     18.23 o 
   1   9   2     5837.23     5794.75     38.76 o 
   2   9   2     2044.19     2097.79     25.40 o 
   3   9   2     3105.84     3255.02     49.69 o 
   4   9   2     2794.39     2521.09     14.49 o 
   5   9   2      773.49      688.47      8.51 o 
   6   9   2     1071.15     1004.08      9.71 o 
   7   9   2     3439.49     3380.44     21.25 o 
   8   9   2      189.68      206.54      4.67 o 
  -7  10   2       15.07       13.02      2.86 o 
  -6  10   2       81.54       82.18      4.41 o 
  -5  10   2       47.23       47.56      3.99 o 
  -4  10   2       32.28       40.22      9.23 o 
  -3  10   2      158.56      181.94     10.78 o 
  -2  10   2       10.20        3.98      8.23 o 
  -1  10   2        1.98        1.50     11.88 o 
   0  10   2        2.70       10.41     10.34 o 
   1  10   2        8.84       25.60      7.98 o 
   2  10   2       44.97       47.18      8.55 o 
   3  10   2      111.05      119.86      6.42 o 
   4  10   2       40.99       43.96      5.22 o 
   5  10   2     1250.65     1196.76     10.28 o 
   6  10   2      169.21      181.77      4.57 o 
   7  10   2      564.11      559.79     49.57 o 
  -7  11   2       90.11      102.84      3.00 o 
  -6  11   2      333.78      373.27     13.11 o 
  -5  11   2      421.88      388.07     13.67 o 
  -4  11   2      699.06      608.87     16.14 o 
  -3  11   2      179.53      182.81     11.24 o 
  -2  11   2     2686.21     2756.90     26.67 o 
  -1  11   2     2795.77     2836.04     49.32 o 
   0  11   2      931.47      835.64     28.54 o 
   1  11   2      628.63      606.09     52.38 o 
   2  11   2     2382.13     2558.74     23.65 o 
   3  11   2     2790.25     2727.95     25.64 o 
   4  11   2     3435.66     3011.34     28.10 o 
   5  11   2     1619.05     1528.69     81.81 o 
   6  11   2     1453.32     1467.78     49.98 o 
   7  11   2       37.35       42.13      2.83 o 
  -7  12   2        2.32        2.06      2.54 o 
  -6  12   2       48.17       42.09      5.68 o 
  -5  12   2       38.84       39.80      7.68 o 
  -4  12   2      670.72      625.28     15.23 o 
  -3  12   2      172.13      161.28      9.98 o 
  -2  12   2      669.98      677.58     14.46 o 
  -1  12   2      105.79      112.67      7.26 o 
   0  12   2      971.10     1075.72     14.27 o 
   1  12   2     1401.53     1609.51     12.77 o 
   2  12   2     2075.85     2184.55     72.24 o 
   3  12   2      175.93      154.68      8.01 o 
   4  12   2      318.98      272.23      9.73 o 
   5  12   2      160.38      136.48      6.03 o 
   6  12   2        1.16        2.61      2.49 o 
   7  12   2       12.08       14.02      3.75 o 
  -6  13   2      536.45      596.54     10.12 o 
  -5  13   2      184.42      200.58      8.87 o 
  -4  13   2     1299.72     1361.79     19.95 o 
  -3  13   2      164.35      147.98      8.94 o 
  -2  13   2      660.86      703.29     14.23 o 
  -1  13   2     2412.10     2416.68     22.79 o 
   0  13   2     1241.72     1383.76     16.46 o 
   1  13   2      469.05      539.66      8.03 o 
   2  13   2      180.66      165.68      7.13 o 
   3  13   2     1150.96     1074.66     31.28 o 
   4  13   2      309.14      270.54     10.28 o 
   5  13   2      482.40      427.02      8.20 o 
   6  13   2       75.93       80.94      6.73 o 
  -6  14   2      110.11      119.75      4.88 o 
  -5  14   2       80.34       87.83      6.65 o 
  -4  14   2      244.19      258.32      9.82 o 
  -3  14   2      518.68      523.07     12.37 o 
  -2  14   2      437.74      471.37     11.51 o 
  -1  14   2       62.76       60.92      6.17 o 
   0  14   2      794.64      892.62     13.45 o 
   1  14   2     4307.32     4864.10    242.07 o 
   2  14   2      819.08      884.43     21.20 o 
   3  14   2       86.31       87.60      5.11 o 
   4  14   2     1088.81     1061.48     11.83 o 
   5  14   2       12.66       11.90      5.38 o 
   6  14   2      377.51      391.11      7.55 o 
  -5  15   2      243.13      239.90      7.09 o 
  -4  15   2      738.29      792.31     13.02 o 
  -3  15   2        4.88       13.68      6.09 o 
  -2  15   2     1197.09     1189.10     16.08 o 
  -1  15   2     2464.36     2465.64     21.81 o 
   0  15   2      767.63      828.31      9.43 o 
   1  15   2      769.04      868.01     54.71 o 
   2  15   2     1510.27     1589.60     58.74 o 
   3  15   2        4.49        1.36      3.48 o 
   4  15   2      923.73      879.95     15.89 o 
   5  15   2       16.33       17.83      4.55 o 
  -5  16   2     1392.99     1447.81     11.34 o 
  -4  16   2      940.67      993.29     12.16 o 
  -3  16   2      734.87      756.27     11.93 o 
  -2  16   2      812.06      787.51     12.29 o 
  -1  16   2      128.10      124.92      6.57 o 
   0  16   2     1402.50     1454.30     42.73 o 
   1  16   2      766.58      827.17     49.02 o 
   2  16   2     1658.02     1740.12     25.52 o 
   3  16   2      384.49      389.63      7.68 o 
   4  16   2      450.67      448.77     15.07 o 
   5  16   2       10.14       17.79      3.22 o 
  -4  17   2      477.17      510.94      7.40 o 
  -3  17   2      478.21      487.45      8.49 o 
  -2  17   2       99.46      105.80      5.45 o 
  -1  17   2      776.18      787.21      7.91 o 
   0  17   2      119.07      125.90      4.02 o 
   1  17   2      375.87      426.36      9.14 o 
   2  17   2      111.57      105.31      5.39 o 
   3  17   2      902.17      907.48     27.97 o 
   4  17   2        7.74        4.13      2.65 o 
  -3  18   2      292.88      265.37     21.47 o 
  -2  18   2      128.48      115.01      3.06 o 
  -1  18   2      429.68      429.76     17.82 o 
   0  18   2      772.87      724.85      9.99 o 
   1  18   2      732.87      775.63     10.20 o 
   2  18   2      724.30      743.26      9.33 o 
   3  18   2      526.13      515.33      6.62 o 
  -1  19   2        1.08        0.99      2.11 o 
   0  19   2       50.07       41.99      2.92 o 
   1  19   2       60.92       53.83      2.84 o 
  -8   1   3        0.09       -0.46      5.90 o 
  -7   1   3     1356.32     1398.98     82.82 o 
  -6   1   3       12.08       10.12      2.85 o 
  -5   1   3     1691.54     1561.03     56.12 o 
  -4   1   3       12.50       19.26      5.21 o 
  -3   1   3      869.70      756.89     31.41 o 
  -2   1   3     1504.14     1656.04     12.19 o 
  -1   1   3      656.91      543.32     11.35 o 
   0   1   3     2511.86     2559.43     24.71 o 
   1   1   3      804.64      720.11      9.12 o 
   2   1   3     3012.71     3144.94     19.24 o 
   3   1   3     4637.17     4469.60     20.47 o 
   4   1   3     3546.43     3762.41    217.57 o 
   5   1   3     2053.70     1972.27    185.89 o 
   6   1   3       75.28       74.65      4.01 o 
   7   1   3     1026.42     1008.45      9.97 o 
   8   1   3       56.55       57.38      3.64 o 
  -8   2   3        2.54       -1.85      5.69 o 
  -7   2   3      248.21      244.49      9.86 o 
  -6   2   3      938.73      883.65      8.32 o 
  -5   2   3      587.63      599.29     11.05 o 
  -4   2   3     1844.35     1904.53     20.69 o 
  -3   2   3        0.71        5.84      3.28 o 
  -2   2   3     2880.46     2926.84     37.72 o 
  -1   2   3       76.28       66.96      8.65 o 
   0   2   3     1084.08     1111.36     16.76 o 
   1   2   3      183.31      186.32      6.99 o 
   2   2   3      590.10      575.80     10.98 o 
   3   2   3      201.02      222.17      4.59 o 
   4   2   3     2098.70     2322.38    117.48 o 
   5   2   3      197.63      140.65     17.52 o 
   6   2   3     3153.29     2976.84     21.12 o 
   7   2   3        0.86        1.72      3.55 o 
   8   2   3       99.80      100.45      3.90 o 
  -8   3   3       19.10       22.23      5.90 o 
  -7   3   3       86.47       85.20      7.04 o 
  -6   3   3       70.38       71.03      3.46 o 
  -5   3   3     2131.68     2128.83     15.08 o 
  -4   3   3      233.54      213.38      9.50 o 
  -3   3   3     2857.67     2695.49     27.95 o 
  -2   3   3     3710.54     3693.45     33.22 o 
  -1   3   3      174.88      299.26     10.37 o 
   0   3   3     1108.00     1199.61      6.23 o 
   1   3   3     1072.95      966.52      8.34 o 
   2   3   3       13.00       15.56      3.02 o 
   3   3   3     1099.06      959.36      9.56 o 
   4   3   3     3035.18     3323.06     63.82 o 
   5   3   3     1087.96     1043.00     69.16 o 
   6   3   3       41.53       33.94      5.26 o 
   7   3   3       13.77       18.55      3.49 o 
   8   3   3      334.28      351.75      6.30 o 
  -8   4   3        5.02        9.57      5.20 o 
  -7   4   3       24.01       20.08      5.82 o 
  -6   4   3       12.85       16.46      3.38 o 
  -5   4   3      291.65      263.35      7.82 o 
  -4   4   3      746.71      733.04     13.88 o 
  -3   4   3     2597.08     2790.23     20.92 o 
  -2   4   3     3255.41     3006.37     16.13 o 
  -1   4   3      132.45      136.83      2.74 o 
   0   4   3     4029.69     3939.49     88.02 o 
   1   4   3     2083.29     2123.53      8.25 o 
   2   4   3     1307.39     1423.35     44.32 o 
   3   4   3     2170.35     2253.12     17.76 o 
   4   4   3     1763.89     1847.41     74.68 o 
   5   4   3       84.48       86.74     10.05 o 
   6   4   3      420.81      388.16      6.85 o 
   7   4   3       20.39       22.94      3.89 o 
   8   4   3        7.25       15.36      2.88 o 
  -8   5   3       54.76       43.64      5.24 o 
  -7   5   3      227.49      234.05      8.62 o 
  -6   5   3       88.82       88.12      4.95 o 
  -5   5   3       20.29       12.77      3.12 o 
  -4   5   3      481.31      557.29     10.57 o 
  -3   5   3      549.56      462.60      9.36 o 
  -2   5   3        0.06       10.80      2.36 o 
  -1   5   3     3962.39     3711.06     68.98 o 
   0   5   3      986.42     1006.45     10.59 o 
   1   5   3     4860.78     4700.10     22.73 o 
   2   5   3      932.16     1055.72     16.52 o 
   3   5   3     2776.31     2920.84     24.07 o 
   4   5   3       22.32       41.03      7.08 o 
   5   5   3      480.59      401.57     30.00 o 
   6   5   3       68.24       58.29      5.50 o 
   7   5   3      465.65      488.90      6.34 o 
   8   5   3      300.16      292.77     18.69 o 
  -8   6   3      555.38      605.25      9.89 o 
  -7   6   3       79.34       82.51      6.17 o 
  -6   6   3      304.71      272.43      6.56 o 
  -5   6   3       12.24       12.39      3.74 o 
  -4   6   3      784.42      650.55     21.37 o 
  -3   6   3     1218.08     1267.35     17.94 o 
  -2   6   3      252.21      500.14      8.94 o 
  -1   6   3     1503.97     1557.78     18.62 o 
   0   6   3     4169.37     3948.66     22.69 o 
   1   6   3    13872.46    13899.19     41.11 o 
   2   6   3     7072.40     6855.40     71.75 o 
   3   6   3     2844.37     3232.01     22.19 o 
   4   6   3     1511.62     1585.14     25.50 o 
   5   6   3      260.38      229.64      5.91 o 
   6   6   3     1265.32     1178.64     83.62 o 
   7   6   3      959.02      902.56     10.20 o 
   8   6   3       15.21       13.45      3.99 o 
  -8   7   3        0.79        2.57      3.74 o 
  -7   7   3       53.86       49.74      5.44 o 
  -6   7   3      101.86       89.22      4.79 o 
  -5   7   3      177.31      142.86      5.09 o 
  -4   7   3       46.48       47.51      7.45 o 
  -3   7   3     2000.08     1961.13     23.74 o 
  -2   7   3     2331.41     2665.83     38.41 o 
  -1   7   3     8204.10     9277.63    109.68 o 
   0   7   3     6361.42     7873.43    151.49 o 
   1   7   3     4231.43     4471.64     23.68 o 
   2   7   3      179.51      216.25      8.07 o 
   3   7   3       28.31       43.59      7.16 o 
   4   7   3       15.73       25.39     18.57 o 
   5   7   3      267.04      227.94     11.54 o 
   6   7   3        0.12        2.43      3.12 o 
   7   7   3      304.71      305.24     10.45 o 
   8   7   3       46.49       45.24      4.26 o 
  -8   8   3      579.89      622.40      8.31 o 
  -7   8   3        7.81        6.33      4.43 o 
  -6   8   3     2671.67     2454.55     99.53 o 
  -5   8   3      466.56      441.34      7.35 o 
  -4   8   3     3616.22     3680.21     41.40 o 
  -3   8   3     2007.79     2089.65     36.72 o 
  -2   8   3    11612.36    11859.04     57.40 o 
  -1   8   3     1952.27     2257.95     68.50 o 
   0   8   3      775.33      620.10     25.67 o 
   1   8   3       15.50        6.32      5.04 o 
   2   8   3     2452.17     2124.29     28.76 o 
   3   8   3      706.61      720.84     17.03 o 
   4   8   3     4994.00     4379.63     60.52 o 
   5   8   3     2562.85     2195.77     32.24 o 
   6   8   3      968.90      852.80     15.97 o 
   7   8   3       85.92       88.01      4.01 o 
   8   8   3      344.81      340.30     64.00 o 
  -8   9   3       73.52       74.67      3.69 o 
  -7   9   3       39.80       32.19      4.46 o 
  -6   9   3      188.56      177.23      5.51 o 
  -5   9   3      260.10      249.44      6.13 o 
  -4   9   3      311.91      333.20      7.84 o 
  -3   9   3       66.31       84.05      8.85 o 
  -2   9   3      219.20      278.09     12.38 o 
  -1   9   3       38.37       41.90     11.29 o 
   0   9   3      101.08      160.05      6.34 o 
   1   9   3      369.40      410.85     11.62 o 
   2   9   3     2665.44     2793.23     34.47 o 
   3   9   3      769.18      831.96     11.88 o 
   4   9   3       34.90       40.24      4.14 o 
   5   9   3       88.79       85.82      3.44 o 
   6   9   3      537.43      506.34     10.78 o 
   7   9   3      164.51      168.00      6.15 o 
  -7  10   3        1.76        3.33      2.47 o 
  -6  10   3     2345.96     2369.00     68.51 o 
  -5  10   3      199.31      190.36     10.67 o 
  -4  10   3     1889.99     1811.15     24.64 o 
  -3  10   3       21.63       28.30      7.93 o 
  -2  10   3     2296.43     2089.08    217.08 o 
  -1  10   3      854.31      886.44     29.14 o 
   0  10   3    10946.99    10377.01     96.81 o 
   1  10   3     1052.32     1135.56     25.72 o 
   2  10   3     2812.11     2726.73     61.18 o 
   3  10   3     1396.40     1301.52     17.20 o 
   4  10   3      305.33      258.97     14.57 o 
   5  10   3      331.57      330.51      5.97 o 
   6  10   3     1910.66     1769.11     38.30 o 
   7  10   3     1274.62     1246.22    104.95 o 
  -7  11   3       12.85        9.71      1.97 o 
  -6  11   3       87.06       90.59      4.82 o 
  -5  11   3      132.81      127.09      9.47 o 
  -4  11   3      199.25      223.54     10.71 o 
  -3  11   3      133.41      139.69     10.16 o 
  -2  11   3       77.15       75.62      7.61 o 
  -1  11   3      241.09      291.06      9.14 o 
   0  11   3      296.23      303.74     20.45 o 
   1  11   3       21.13        7.38     11.09 o 
   2  11   3      130.38      130.88      6.33 o 
   3  11   3     1033.14     1052.96     16.01 o 
   4  11   3      791.15      775.44     14.46 o 
   5  11   3        2.37        1.43      2.15 o 
   6  11   3      323.55      312.75     21.08 o 
   7  11   3      198.40      220.65     13.22 o 
  -6  12   3      411.54      464.82      9.47 o 
  -5  12   3        0.09        5.11      6.66 o 
  -4  12   3     1564.32     1589.97     21.61 o 
  -3  12   3      496.45      486.56     13.42 o 
  -2  12   3     3331.45     3472.12     28.79 o 
  -1  12   3      543.20      552.15     11.63 o 
   0  12   3     2464.84     2629.65     21.94 o 
   1  12   3      208.19      217.98     10.66 o 
   2  12   3     2754.84     2795.27    151.60 o 
   3  12   3       65.01       61.29      6.06 o 
   4  12   3     1511.64     1315.74     18.96 o 
   5  12   3      200.80      188.74      7.60 o 
   6  12   3      155.45      162.81     19.46 o 
   7  12   3        2.64        8.05      4.01 o 
  -6  13   3       35.09       36.40      4.53 o 
  -5  13   3      122.37      116.60      7.29 o 
  -4  13   3      138.11      150.72      8.62 o 
  -3  13   3       10.47       11.82      7.05 o 
  -2  13   3      150.03      142.58      7.99 o 
  -1  13   3       24.96       58.81      5.91 o 
   0  13   3      571.21      586.83     11.28 o 
   1  13   3       54.42       66.56      5.88 o 
   2  13   3     1069.64     1090.77     15.39 o 
   3  13   3      253.71      239.62     24.46 o 
   4  13   3      137.72      124.56      7.14 o 
   5  13   3      459.82      458.35      6.35 o 
   6  13   3      108.85      113.81      6.48 o 
  -6  14   3      961.59     1068.47      9.94 o 
  -5  14   3       84.05       91.28      6.13 o 
  -4  14   3     1489.52     1588.54     18.98 o 
  -3  14   3      454.57      485.18     11.89 o 
  -2  14   3     2085.54     1973.26     21.25 o 
  -1  14   3       78.54       74.21      5.99 o 
   0  14   3     3413.81     3426.45     25.47 o 
   1  14   3       37.56       52.52      8.27 o 
   2  14   3      985.54     1021.82     28.42 o 
   3  14   3      447.48      433.15      9.18 o 
   4  14   3      225.66      229.13      5.81 o 
   5  14   3      171.48      161.20      7.87 o 
   6  14   3      618.80      627.85      8.87 o 
  -5  15   3        6.60        8.96      3.73 o 
  -4  15   3        0.06        2.75      5.14 o 
  -3  15   3      594.15      574.98     11.70 o 
  -2  15   3      526.28      505.76     11.41 o 
  -1  15   3      724.01      712.80     12.23 o 
   0  15   3      233.16      238.07      8.28 o 
   1  15   3     3025.41     3075.85     26.06 o 
   2  15   3      138.43      142.46     11.42 o 
   3  15   3        8.84       10.90      3.31 o 
   4  15   3      360.13      339.15      6.22 o 
   5  15   3       81.22       77.15      4.71 o 
  -5  16   3       19.37       17.53      3.25 o 
  -4  16   3      893.02      917.66     11.50 o 
  -3  16   3        6.45       12.10      5.07 o 
  -2  16   3     1897.31     1838.71     17.89 o 
  -1  16   3        0.38       -3.45      4.83 o 
   0  16   3     1246.36     1248.77     10.72 o 
   1  16   3       68.65       79.00      5.52 o 
   2  16   3      805.57      810.53     13.14 o 
   3  16   3     1704.43     1764.51     14.74 o 
   4  16   3     1508.47     1537.35     61.66 o 
  -4  17   3      539.88      576.60      7.49 o 
  -3  17   3     1115.80     1128.45     11.96 o 
  -2  17   3      312.66      328.34      7.57 o 
  -1  17   3     3668.99     3548.16     37.02 o 
   0  17   3       63.21       60.68      4.59 o 
   1  17   3      653.49      670.72     10.88 o 
   2  17   3      231.56      262.95      7.33 o 
   3  17   3     1177.01     1191.54     44.75 o 
  -3  18   3      220.23      227.26     21.69 o 
  -2  18   3      143.71      137.91      9.06 o 
  -1  18   3        2.34        6.58      4.71 o 
   0  18   3       90.14      105.73      3.03 o 
   1  18   3      516.55      544.81      8.60 o 
   2  18   3      511.89      525.61      8.05 o 
   3  18   3       68.88       68.11      3.20 o 
  -1  19   3      402.79      349.60      5.57 o 
   0  19   3       69.86       58.05      3.14 o 
   1  19   3      644.30      617.09      6.97 o 
  -8   0   4      411.08      486.83     11.76 o 
  -7   0   4     1493.92     1556.47     21.84 o 
  -6   0   4     1193.47     1141.50     44.50 o 
  -5   0   4     1881.88     1735.06     31.32 o 
  -4   0   4     1109.70     1032.50     21.78 o 
  -3   0   4     7807.72     7924.46     47.25 o 
  -2   0   4      468.40      449.50      9.56 o 
  -1   0   4     2266.43     2077.26     99.42 o 
   0   0   4     1963.96     1921.00     15.97 o 
   1   0   4     2488.54     2387.42     20.95 o 
   2   0   4     1337.90     1496.10     85.43 o 
   3   0   4     1139.44     1079.08     58.54 o 
   4   0   4      942.10      984.12     23.55 o 
   5   0   4     2612.19     2664.30     20.25 o 
   6   0   4      283.69      254.75      9.74 o 
   7   0   4      149.83      147.67      5.84 o 
   8   0   4        6.87        6.08      4.33 o 
  -8   1   4       13.52       21.69      6.35 o 
  -7   1   4        1.66        6.50      4.59 o 
  -6   1   4       39.30       33.36      3.19 o 
  -5   1   4        9.66        5.54      6.91 o 
  -4   1   4      216.74      214.08      8.82 o 
  -3   1   4       74.12       83.00      4.61 o 
  -2   1   4       69.94       63.20      2.69 o 
  -1   1   4     2108.32     2102.09     26.69 o 
   0   1   4     9825.83     9608.96     87.50 o 
   1   1   4      388.79      453.00      4.34 o 
   2   1   4      867.77      903.59      9.39 o 
   3   1   4      558.96      600.68      9.45 o 
   4   1   4      526.15      578.74     39.04 o 
   5   1   4      290.00      318.94      6.43 o 
   6   1   4      144.30      154.71      4.67 o 
   7   1   4      459.36      456.73      7.05 o 
   8   1   4      451.02      453.33      9.26 o 
  -8   2   4      255.50      283.28      9.52 o 
  -7   2   4      258.16      248.85     10.02 o 
  -6   2   4      844.99      795.29     10.60 o 
  -5   2   4     1599.94     1558.39     17.75 o 
  -4   2   4      191.92      174.13      5.32 o 
  -3   2   4      566.30      485.01     11.64 o 
  -2   2   4      967.78      955.80     19.19 o 
  -1   2   4     1801.55     1627.69     23.10 o 
   0   2   4       18.42       26.37      1.43 o 
   1   2   4      143.85       81.86      2.57 o 
   2   2   4      246.03      258.97      5.15 o 
   3   2   4      320.85      224.43      7.03 o 
   4   2   4        6.91       11.01      6.77 o 
   5   2   4       27.49       18.39      3.20 o 
   6   2   4      196.15      193.66      5.95 o 
   7   2   4     1234.13     1188.33     12.04 o 
   8   2   4       62.64       56.71      3.33 o 
  -8   3   4      563.76      613.55     12.02 o 
  -7   3   4        0.07        2.06      5.84 o 
  -6   3   4       10.80       19.62      5.67 o 
  -5   3   4      229.31      252.40      4.57 o 
  -4   3   4      128.14      106.95      4.76 o 
  -3   3   4      757.59      839.14     15.43 o 
  -2   3   4       39.76       26.06      5.33 o 
  -1   3   4     2284.85     2329.29     37.48 o 
   0   3   4      457.02      418.65      7.25 o 
   1   3   4      782.81      884.52      7.71 o 
   2   3   4     1479.29     1462.58     20.03 o 
   3   3   4     1159.04     1359.48     47.50 o 
   4   3   4      200.55      177.12     12.88 o 
   5   3   4       28.53       34.42      3.64 o 
   6   3   4      295.03      271.07      6.87 o 
   7   3   4      581.07      564.43      8.29 o 
   8   3   4      473.87      533.58      7.02 o 
  -8   4   4       72.06       72.69      5.88 o 
  -7   4   4      183.20      182.92      8.36 o 
  -6   4   4      502.46      447.02      8.12 o 
  -5   4   4        1.74        6.66      3.52 o 
  -4   4   4       94.99       89.65      5.47 o 
  -3   4   4      981.65      905.10     14.82 o 
  -2   4   4      519.30      615.46     13.48 o 
  -1   4   4     4450.72     4276.35     11.59 o 
   0   4   4     1675.64     1927.39     69.50 o 
   1   4   4      889.40      756.25      5.39 o 
   2   4   4      313.64      346.38      9.14 o 
   3   4   4      181.31      145.68      6.66 o 
   4   4   4        3.37        4.63     10.55 o 
   5   4   4     2357.99     2137.30    115.94 o 
   6   4   4      541.96      478.11     32.12 o 
   7   4   4     1031.47     1055.98     10.40 o 
   8   4   4      303.18      305.66      6.18 o 
  -8   5   4        4.82        2.69      4.45 o 
  -7   5   4        1.47        5.99      5.17 o 
  -6   5   4      983.35      853.26     10.48 o 
  -5   5   4       22.93       32.17      3.83 o 
  -4   5   4       81.73       63.67      6.93 o 
  -3   5   4     1732.31     1917.04     54.08 o 
  -2   5   4     1801.20     1550.62     14.84 o 
  -1   5   4      169.75      181.68      5.53 o 
   0   5   4      956.75      873.84     13.47 o 
   1   5   4     3688.33     4271.34     17.79 o 
   2   5   4     1487.42     1488.40     19.28 o 
   3   5   4     1476.12     1807.51     23.43 o 
   4   5   4      735.39      853.33     26.60 o 
   5   5   4     2226.11     1958.04     87.41 o 
   6   5   4     1525.75     1349.89     35.25 o 
   7   5   4        1.48        6.27      2.59 o 
   8   5   4        0.75        2.64      2.42 o 
  -8   6   4        5.18        3.27      4.05 o 
  -7   6   4       13.76       23.18      5.44 o 
  -6   6   4       23.38       28.05      4.04 o 
  -5   6   4      362.58      333.04      6.62 o 
  -4   6   4        0.36        9.48      7.80 o 
  -3   6   4      149.24       90.64     11.53 o 
  -2   6   4     3203.61     3324.74     26.05 o 
  -1   6   4     1374.99     1924.54     22.90 o 
   0   6   4     1622.86     2057.77     13.31 o 
   1   6   4     5195.40     5430.00     41.45 o 
   2   6   4     1752.19     2036.02     17.72 o 
   3   6   4     9047.78     9922.90    137.56 o 
   4   6   4      595.58      715.50     26.19 o 
   5   6   4      843.31      736.45     14.08 o 
   6   6   4       92.43       95.36      6.76 o 
   7   6   4        1.48        3.59      2.31 o 
   8   6   4       22.32       22.29      4.07 o 
  -8   7   4      579.88      614.34      8.74 o 
  -7   7   4      330.70      308.89      8.33 o 
  -6   7   4      794.60      701.24      9.39 o 
  -5   7   4        0.16        6.40      3.05 o 
  -4   7   4     2943.31     2881.56     38.62 o 
  -3   7   4      800.67      777.64     43.51 o 
  -2   7   4     5035.20     4831.12     67.60 o 
  -1   7   4     1429.27     1896.71     23.45 o 
   0   7   4     4203.93     4584.56     68.24 o 
   1   7   4     4380.58     5379.33     42.39 o 
   2   7   4     1493.45     1396.97     40.95 o 
   3   7   4      596.63      632.89     31.88 o 
   4   7   4     1690.47     1581.49     11.53 o 
   5   7   4        2.92        6.60      3.15 o 
   6   7   4      704.79      631.63      8.55 o 
   7   7   4      339.18      316.76      6.12 o 
   8   7   4      687.65      730.57      9.29 o 
  -8   8   4        5.94        7.85      3.30 o 
  -7   8   4       13.67        9.93      4.54 o 
  -6   8   4       60.07       68.72      4.36 o 
  -5   8   4      215.62      212.83      5.00 o 
  -4   8   4      303.48      340.30      5.58 o 
  -3   8   4      121.19      134.95      6.80 o 
  -2   8   4     1369.96     1550.50     20.59 o 
  -1   8   4     1152.21     1441.40     19.58 o 
   0   8   4      486.17      658.06     14.73 o 
   1   8   4       19.30       31.42      3.95 o 
   2   8   4      181.36      204.91     10.94 o 
   3   8   4      134.94      129.95     10.47 o 
   4   8   4      409.88      405.75      6.40 o 
   5   8   4      142.13      139.79      3.90 o 
   6   8   4        2.49        4.42      2.94 o 
   7   8   4        0.16       -2.37      2.72 o 
   8   8   4        9.24        5.47      2.87 o 
  -7   9   4      221.48      221.79      6.44 o 
  -6   9   4     1921.25     1920.40    121.79 o 
  -5   9   4     1472.58     1387.86     22.38 o 
  -4   9   4     6120.33     5937.11     27.05 o 
  -3   9   4       57.84      112.06     29.37 o 
  -2   9   4     6768.01     6619.24    320.77 o 
  -1   9   4      235.82      331.66     10.22 o 
   0   9   4     5716.02     5772.82    295.13 o 
   1   9   4      319.59      435.72     11.43 o 
   2   9   4     2339.20     2214.38     51.71 o 
   3   9   4       84.85       97.23      3.80 o 
   4   9   4      991.13      846.52     17.73 o 
   5   9   4       51.17       47.54      2.89 o 
   6   9   4      640.51      586.65     12.32 o 
   7   9   4       62.48       60.09      3.19 o 
  -7  10   4        2.63       -0.94      3.11 o 
  -6  10   4       66.34       70.29      3.87 o 
  -5  10   4       19.71       27.04      3.69 o 
  -4  10   4       32.98       29.09      4.94 o 
  -3  10   4      789.38      885.71     16.17 o 
  -2  10   4      533.61      655.79     12.92 o 
  -1  10   4      385.11      429.76     46.49 o 
   0  10   4      913.12     1183.66     74.82 o 
   1  10   4      327.37      355.89     15.07 o 
   2  10   4     1049.50     1138.86     34.34 o 
   3  10   4      241.14      252.51     17.64 o 
   4  10   4       25.57       28.79      2.86 o 
   5  10   4      106.92       94.62      3.28 o 
   6  10   4      268.58      265.43     16.06 o 
   7  10   4       72.87       78.82      4.20 o 
  -7  11   4        0.51        0.14      2.46 o 
  -6  11   4     2672.89     2874.82     13.88 o 
  -5  11   4      125.74      127.14      8.16 o 
  -4  11   4     3650.13     3561.77     31.79 o 
  -3  11   4       21.21       25.72      7.58 o 
  -2  11   4     2812.79     2814.87     25.50 o 
  -1  11   4      407.03      448.78     10.62 o 
   0  11   4     3256.26     3403.97     23.98 o 
   1  11   4      480.39      521.68     25.79 o 
   2  11   4     4903.89     5121.06     32.51 o 
   3  11   4        0.32        8.77      2.89 o 
   4  11   4     4057.28     3648.22     30.01 o 
   5  11   4      249.63      251.82      6.75 o 
   6  11   4      330.51      350.43     26.00 o 
   7  11   4        8.28        7.67      2.21 o 
  -6  12   4       96.41       92.91      5.20 o 
  -5  12   4       27.33       35.42      6.52 o 
  -4  12   4      423.64      431.72     12.02 o 
  -3  12   4      575.31      565.03     13.72 o 
  -2  12   4      357.85      363.85     10.55 o 
  -1  12   4      169.62      203.88      7.89 o 
   0  12   4      316.35      301.18      8.25 o 
   1  12   4      242.87      272.17     16.69 o 
   2  12   4        3.58        5.08      7.56 o 
   3  12   4      488.18      503.17     35.64 o 
   4  12   4      194.09      179.33      7.87 o 
   5  12   4      170.10      162.77      4.76 o 
   6  12   4       18.75       19.71      4.14 o 
   7  12   4      484.54      528.18      7.69 o 
  -6  13   4      429.43      493.24      7.65 o 
  -5  13   4       31.24       25.52      5.47 o 
  -4  13   4      486.81      551.07     12.38 o 
  -3  13   4      141.95      141.44      8.24 o 
  -2  13   4     1602.28     1607.63     19.48 o 
  -1  13   4      282.23      269.57      8.92 o 
   0  13   4     1743.90     1695.74     18.38 o 
   1  13   4      214.68      231.96     13.14 o 
   2  13   4     2654.36     2800.58     38.96 o 
   3  13   4      409.72      393.37     20.32 o 
   4  13   4      923.71      831.86     82.97 o 
   5  13   4      142.81      137.03      5.35 o 
   6  13   4     1067.59     1052.61      7.49 o 
  -6  14   4      424.15      450.45      5.98 o 
  -5  14   4      411.16      430.53      8.91 o 
  -4  14   4       94.76      108.15      7.01 o 
  -3  14   4      150.24      162.33      8.33 o 
  -2  14   4       72.52       65.09      6.27 o 
  -1  14   4      126.41      122.73      7.25 o 
   0  14   4       76.95       80.84      5.97 o 
   1  14   4       51.77       76.72      4.19 o 
   2  14   4       31.75       36.82      4.21 o 
   3  14   4       66.70       60.82      4.31 o 
   4  14   4      358.09      305.52     12.78 o 
   5  14   4      705.20      715.45     25.09 o 
   6  14   4       59.65       59.97      4.30 o 
  -5  15   4       71.67       66.62      4.22 o 
  -4  15   4     1051.73     1109.75     14.16 o 
  -3  15   4       38.02       34.52      6.04 o 
  -2  15   4     1663.68     1609.30     18.10 o 
  -1  15   4       60.14       53.85      6.02 o 
   0  15   4     1948.38     1840.09     35.19 o 
   1  15   4       31.45       43.41      4.81 o 
   2  15   4     2292.45     2424.00    185.06 o 
   3  15   4      930.06      946.18     13.97 o 
   4  15   4     1471.74     1465.60      9.62 o 
   5  15   4      597.74      577.70      8.40 o 
  -5  16   4      507.80      543.13      6.60 o 
  -4  16   4       21.28       25.38      4.30 o 
  -3  16   4     2670.36     2631.87     20.15 o 
  -2  16   4       49.36       40.23      5.57 o 
  -1  16   4     1438.91     1335.78     10.98 o 
   0  16   4        4.46        8.22      2.98 o 
   1  16   4     2540.59     2621.64     83.05 o 
   2  16   4       41.60       39.66      4.66 o 
   3  16   4     3211.86     3313.41     37.61 o 
   4  16   4       55.91       54.07      4.28 o 
  -4  17   4       31.75       29.50      3.23 o 
  -3  17   4        0.57        1.19      3.65 o 
  -2  17   4      159.42      149.78      3.94 o 
  -1  17   4        4.35        4.27      2.60 o 
   0  17   4      835.73      806.11     11.64 o 
   1  17   4       14.10       15.13      2.48 o 
   2  17   4      393.40      408.50      8.24 o 
   3  17   4        9.27        9.50      3.48 o 
  -3  18   4      601.69      577.32     49.30 o 
  -2  18   4        0.43       -0.13      1.99 o 
  -1  18   4     2412.44     2316.01     16.26 o 
   0  18   4       24.61       34.58      2.31 o 
   1  18   4     3156.67     3212.39     19.28 o 
   2  18   4        6.38       15.81      2.81 o 
   3  18   4     1789.87     1742.04     11.21 o 
  -1  19   4       11.54       17.77      2.21 o 
   0  19   4      170.39      157.45      3.87 o 
   1  19   4       56.21       59.72      2.75 o 
  -8   1   5      510.85      580.20     12.22 o 
  -7   1   5      421.06      457.26     11.82 o 
  -6   1   5      933.66      952.32     11.77 o 
  -5   1   5     1574.88     1554.49     17.22 o 
  -4   1   5     4563.84     4506.35     46.10 o 
  -3   1   5     2045.61     1941.22     97.24 o 
  -2   1   5     4773.35     4716.18     27.57 o 
  -1   1   5     2667.87     2529.11     13.11 o 
   0   1   5     7858.48     7764.02     29.77 o 
   1   1   5     5889.35     5712.91     21.09 o 
   2   1   5      203.06      182.69      4.90 o 
   3   1   5     2789.80     2716.35     35.60 o 
   4   1   5      564.31      529.52     15.33 o 
   5   1   5     1805.24     1908.81     13.78 o 
   6   1   5       82.72       80.40      4.34 o 
   7   1   5      381.92      354.73      9.42 o 
   8   1   5       22.68       23.76      2.83 o 
  -8   2   5      115.79      125.32      7.41 o 
  -7   2   5        0.25       -1.88      4.43 o 
  -6   2   5      405.58      403.01      8.23 o 
  -5   2   5      266.93      258.40      6.24 o 
  -4   2   5      515.78      455.94      9.12 o 
  -3   2   5     1687.76     1821.57     16.73 o 
  -2   2   5       22.28       16.99      3.29 o 
  -1   2   5       89.24       82.95      4.12 o 
   0   2   5       30.10       51.22      1.92 o 
   1   2   5     3002.80     3183.86     16.41 o 
   2   2   5      197.44      183.52      4.09 o 
   3   2   5      184.03      164.69      6.08 o 
   4   2   5       40.66       60.31      8.68 o 
   5   2   5     1047.80     1110.53     10.98 o 
   6   2   5       78.97       79.87      4.50 o 
   7   2   5      574.02      551.82     10.47 o 
   8   2   5      260.11      274.13      4.62 o 
  -8   3   5      376.35      416.31      9.90 o 
  -7   3   5      215.70      224.24      7.99 o 
  -6   3   5      120.36      127.95      5.49 o 
  -5   3   5      399.97      332.23      6.87 o 
  -4   3   5      114.76      158.27     11.44 o 
  -3   3   5     2466.85     2240.93     22.68 o 
  -2   3   5      287.30      274.57      7.65 o 
  -1   3   5     1732.36     1639.41     17.71 o 
   0   3   5      231.31      324.58      3.17 o 
   1   3   5     3182.56     3415.63     66.33 o 
   2   3   5     1739.16     1765.41     48.71 o 
   3   3   5     2835.18     3168.67    168.98 o 
   4   3   5       55.61       70.34      9.97 o 
   5   3   5       24.42       50.49     24.81 o 
   6   3   5      405.99      376.32      7.45 o 
   7   3   5      153.35      170.36      8.09 o 
   8   3   5       46.95       38.57      2.88 o 
  -8   4   5       46.42       47.78      5.32 o 
  -7   4   5       35.46       36.90      6.20 o 
  -6   4   5       21.22       18.68      4.09 o 
  -5   4   5      184.78      184.45      5.51 o 
  -4   4   5      882.91      796.68     22.66 o 
  -3   4   5      231.22      180.29      6.20 o 
  -2   4   5      839.20      796.41     10.46 o 
  -1   4   5     1572.88     1725.17      9.54 o 
   0   4   5      928.91      959.45     84.94 o 
   1   4   5       63.62      100.58      3.71 o 
   2   4   5        1.52       19.68      2.68 o 
   3   4   5     2686.61     2789.54    234.52 o 
   4   4   5       44.53       49.64     12.43 o 
   5   4   5      327.25      329.70      6.63 o 
   6   4   5       93.97       95.04      4.76 o 
   7   4   5       81.44       73.77      5.12 o 
   8   4   5        0.81        5.52      2.40 o 
  -8   5   5        0.44       -1.40      4.39 o 
  -7   5   5        0.84        0.81      5.38 o 
  -6   5   5      388.69      357.30      7.58 o 
  -5   5   5      477.35      432.80     14.22 o 
  -4   5   5        2.21       12.82      7.47 o 
  -3   5   5        2.81       11.15      4.98 o 
  -2   5   5        4.82        1.16      3.09 o 
  -1   5   5     3753.07     3511.56     32.41 o 
   0   5   5      437.04      650.26     11.35 o 
   1   5   5     1788.74     1812.78     16.31 o 
   2   5   5      259.16      374.36      9.31 o 
   3   5   5     1167.93     1111.77    114.39 o 
   4   5   5     1736.92     2037.33     41.69 o 
   5   5   5     2256.40     2058.07     15.82 o 
   6   5   5      335.76      290.92      6.59 o 
   7   5   5     1138.25     1190.05     10.65 o 
   8   5   5      433.62      470.99     18.35 o 
  -8   6   5      158.54      162.68      5.71 o 
  -7   6   5      581.76      566.03     11.00 o 
  -6   6   5      370.03      311.52     14.78 o 
  -5   6   5      166.34      164.71      5.36 o 
  -4   6   5      308.10      260.14     18.13 o 
  -3   6   5      644.28      628.03     14.62 o 
  -2   6   5     1158.99      890.07     16.44 o 
  -1   6   5      891.39     1298.18     16.27 o 
   0   6   5        1.80       42.66      3.35 o 
   1   6   5       34.44       29.25      5.25 o 
   2   6   5     6264.15     6401.39     55.72 o 
   3   6   5        2.14        4.53      5.68 o 
   4   6   5     3407.06     3304.99     33.97 o 
   5   6   5       35.24       36.90      3.72 o 
   6   6   5      126.80      125.65      7.22 o 
   7   6   5        0.94        7.78      2.26 o 
   8   6   5      298.69      320.94      6.79 o 
  -8   7   5       99.89       98.30      4.55 o 
  -7   7   5      193.98      195.72      7.25 o 
  -6   7   5        7.21        5.08      3.81 o 
  -5   7   5       41.06       34.96      3.95 o 
  -4   7   5      927.67      949.52      9.63 o 
  -3   7   5     1575.37     1590.70     64.99 o 
  -2   7   5        8.66       30.91      3.75 o 
  -1   7   5      602.21      643.69     36.28 o 
   0   7   5     4433.30     5342.61     66.95 o 
   1   7   5       27.30       88.35      3.60 o 
   2   7   5     3283.12     3665.96     71.30 o 
   3   7   5       10.53       31.56     12.89 o 
   4   7   5        2.52        8.18      3.59 o 
   5   7   5      381.66      331.93      5.39 o 
   6   7   5        5.18        5.12      3.06 o 
   7   7   5      673.87      651.82      8.99 o 
   8   7   5       42.28       54.12      3.55 o 
  -8   8   5      600.04      629.48      7.36 o 
  -7   8   5      318.91      314.11      7.61 o 
  -6   8   5      856.47      788.51     10.85 o 
  -5   8   5      891.51      808.00     14.70 o 
  -4   8   5     2117.36     2040.08     13.76 o 
  -3   8   5     1071.31     1035.06     56.39 o 
  -2   8   5     1296.23     1349.62     29.87 o 
  -1   8   5     5417.19     6572.10    347.97 o 
   0   8   5     7383.36     8117.89    183.80 o 
   1   8   5     1490.80     1525.21     19.18 o 
   2   8   5      710.68      668.10     18.91 o 
   3   8   5       72.81       53.85      4.34 o 
   4   8   5      403.18      317.98      5.96 o 
   5   8   5       54.24       55.47      3.30 o 
   6   8   5      511.24      465.14      8.04 o 
   7   8   5        0.24        0.24      2.58 o 
   8   8   5      101.11      118.65      3.62 o 
  -7   9   5      318.39      296.22      6.83 o 
  -6   9   5       52.72       53.89      3.72 o 
  -5   9   5       24.08       26.53      3.30 o 
  -4   9   5      391.17      422.73      6.87 o 
  -3   9   5       12.52       16.41      5.99 o 
  -2   9   5        1.99       12.68      9.89 o 
  -1   9   5       72.79      100.57      6.54 o 
   0   9   5       18.71       36.47      5.46 o 
   1   9   5      490.02      622.84     13.44 o 
   2   9   5      372.89      452.57     21.03 o 
   3   9   5        3.26        7.54      4.53 o 
   4   9   5       38.85       35.22      2.71 o 
   5   9   5      213.20      183.97      4.21 o 
   6   9   5       18.53       18.66      3.00 o 
   7   9   5       29.81       25.13      2.77 o 
  -7  10   5      265.03      290.16      5.90 o 
  -6  10   5      811.44      850.84     38.20 o 
  -5  10   5     1011.83     1064.69     40.57 o 
  -4  10   5     1010.24     1084.28     42.37 o 
  -3  10   5     1384.07     1494.51     19.77 o 
  -2  10   5     5794.00     6380.71     36.17 o 
  -1  10   5      869.17      857.86     52.76 o 
   0  10   5     2897.77     3042.20     32.30 o 
   1  10   5      784.01      936.96     11.66 o 
   2  10   5     3522.08     3615.41     26.01 o 
   3  10   5      110.06      111.56      4.19 o 
   4  10   5     1065.32     1049.97     57.73 o 
   5  10   5       72.75       79.22      3.23 o 
   6  10   5      694.07      688.47     35.19 o 
   7  10   5       44.86       47.16      3.60 o 
  -6  11   5      559.43      595.52      7.89 o 
  -5  11   5        0.93        8.00      5.59 o 
  -4  11   5      149.70      156.17      8.75 o 
  -3  11   5      135.57      141.48      8.23 o 
  -2  11   5      227.91      274.32      9.72 o 
  -1  11   5      275.91      285.02      9.01 o 
   0  11   5      984.18      979.43     13.76 o 
   1  11   5       74.73       80.39      6.78 o 
   2  11   5      670.05      650.92     12.04 o 
   3  11   5       43.28       42.62      3.22 o 
   4  11   5     1295.79     1352.20    166.02 o 
   5  11   5      373.59      344.79      6.64 o 
   6  11   5      134.64      139.56     13.94 o 
   7  11   5        0.32       -5.21      5.21 o 
  -6  12   5      846.65      895.29     10.17 o 
  -5  12   5       76.96       90.00      6.35 o 
  -4  12   5     2268.25     2282.24     23.51 o 
  -3  12   5        3.20        6.99      6.34 o 
  -2  12   5     2216.59     2171.11     22.31 o 
  -1  12   5       13.21       18.85      4.94 o 
   0  12   5     2397.48     2401.30     21.16 o 
   1  12   5      442.00      461.49     26.92 o 
   2  12   5      739.66      750.85     39.58 o 
   3  12   5      344.51      393.28     23.62 o 
   4  12   5     1434.80     1377.82     18.19 o 
   5  12   5       26.45       27.83      3.01 o 
   6  12   5     1042.65      996.22     69.40 o 
  -6  13   5       62.14       71.38      3.77 o 
  -5  13   5       78.02       77.47      5.56 o 
  -4  13   5      226.84      248.60      8.99 o 
  -3  13   5      164.83      172.22      8.44 o 
  -2  13   5      531.84      469.01     11.29 o 
  -1  13   5      247.96      232.58      8.58 o 
   0  13   5      577.95      520.69     10.69 o 
   1  13   5      138.11      134.06      4.64 o 
   2  13   5      293.06      306.41     15.69 o 
   3  13   5        1.34        5.75      2.63 o 
   4  13   5       22.93       17.57      5.61 o 
   5  13   5       10.28       11.28      2.69 o 
   6  13   5       83.92       81.37      5.76 o 
  -6  14   5      360.60      372.64      5.80 o 
  -5  14   5       83.44       77.63      5.12 o 
  -4  14   5      478.63      525.63     10.75 o 
  -3  14   5        1.58        2.20      5.75 o 
  -2  14   5      785.96      812.04     13.73 o 
  -1  14   5       38.52       37.66      5.40 o 
   0  14   5      964.87      885.88     14.00 o 
   1  14   5       65.01       84.66      5.55 o 
   2  14   5      585.29      605.45     34.88 o 
   3  14   5      258.31      249.02     13.34 o 
   4  14   5      639.16      617.22     16.52 o 
   5  14   5      336.58      314.37      5.97 o 
  -5  15   5       19.03       23.47      3.54 o 
  -4  15   5      345.99      365.86      8.52 o 
  -3  15   5       53.45       73.60      6.44 o 
  -2  15   5      517.46      533.70     11.02 o 
  -1  15   5     1752.61     1595.23     17.45 o 
   0  15   5      551.19      510.94     12.76 o 
   1  15   5      487.46      433.24      9.80 o 
   2  15   5      264.17      277.39     15.28 o 
   3  15   5     1092.08     1108.59     25.99 o 
   4  15   5       10.45       10.22      1.96 o 
   5  15   5       59.90       66.47      3.89 o 
  -4  16   5      155.94      146.45      3.40 o 
  -3  16   5      763.52      742.75     33.01 o 
  -2  16   5      349.86      344.60      8.43 o 
  -1  16   5      270.05      247.94      5.36 o 
   0  16   5      294.77      316.70      5.77 o 
   1  16   5      106.10      111.98      3.89 o 
   2  16   5      664.33      678.27     48.18 o 
   3  16   5        2.60        3.64      3.92 o 
   4  16   5      180.07      168.44      5.39 o 
  -4  17   5      444.61      357.41     46.25 o 
  -3  17   5      572.22      572.79     10.80 o 
  -2  17   5      549.52      505.32      8.42 o 
  -1  17   5      799.89      822.41      7.78 o 
   0  17   5      673.71      640.30     10.12 o 
   1  17   5     2226.58     2273.09     87.81 o 
   2  17   5      797.85      803.02     10.73 o 
   3  17   5     1454.70     1474.60     12.81 o 
  -3  18   5       53.84       52.03      8.51 o 
  -2  18   5        8.70       10.76      2.51 o 
  -1  18   5      426.67      404.13      6.90 o 
   0  18   5        7.87       11.78      1.86 o 
   1  18   5       24.92       30.50      3.02 o 
   2  18   5       79.18       82.87      3.73 o 
  -1  19   5      768.32      597.90      6.27 o 
   0  19   5      788.81      701.29      6.98 o 
  -8   0   6     2212.44     2575.44     22.56 o 
  -7   0   6      405.11      402.33      8.53 o 
  -6   0   6     2561.66     2599.36     36.04 o 
  -5   0   6     1555.05     1737.44     39.05 o 
  -4   0   6     4889.88     4790.34     40.58 o 
  -3   0   6     5037.24     4993.30     46.03 o 
  -2   0   6    13835.25    13332.15    328.49 o 
  -1   0   6    10133.72     9920.87    231.98 o 
   0   0   6     6112.17     5830.63    134.95 o 
   1   0   6       62.53       39.03     15.31 o 
   2   0   6     9464.48     9264.78     96.25 o 
   3   0   6     3042.39     2915.68    129.55 o 
   4   0   6      695.16      792.55     36.16 o 
   5   0   6      107.81      106.50      4.48 o 
   6   0   6      347.27      286.28      9.97 o 
   7   0   6     1029.09     1048.45     11.37 o 
   8   0   6        0.90        7.86      4.41 o 
  -8   1   6        1.90        4.41      5.30 o 
  -7   1   6       29.95       35.80      4.10 o 
  -6   1   6        0.03        6.26      3.18 o 
  -5   1   6        5.27        4.68      2.85 o 
  -4   1   6      289.56      322.95      8.02 o 
  -3   1   6       66.81       55.77      4.30 o 
  -2   1   6       68.51       73.38      4.98 o 
  -1   1   6     4832.92     5676.87     37.42 o 
   0   1   6      349.55      411.87      5.31 o 
   1   1   6     1579.88     1795.74     41.24 o 
   2   1   6       82.57       81.61      4.36 o 
   3   1   6      889.36      884.75     14.60 o 
   4   1   6      948.30     1075.54     11.75 o 
   5   1   6      249.91      244.09      4.09 o 
   6   1   6       56.17       54.19      3.42 o 
   7   1   6       29.30       27.63      2.99 o 
   8   1   6       57.05       52.59      3.90 o 
  -8   2   6     1011.71     1194.89     15.45 o 
  -7   2   6      367.04      358.55      8.20 o 
  -6   2   6     4127.89     3868.16     22.94 o 
  -5   2   6      270.89      262.93      5.59 o 
  -4   2   6     2296.29     2318.11     90.84 o 
  -3   2   6     1660.47     1603.54     17.31 o 
  -2   2   6      161.66       95.40      5.45 o 
  -1   2   6     3790.51     3891.05    152.29 o 
   0   2   6     2684.66     2441.98     19.98 o 
   1   2   6     6125.73     6602.37    152.04 o 
   2   2   6       40.33       23.16      3.23 o 
   3   2   6      924.54      930.52     39.79 o 
   4   2   6      802.90      847.05     29.03 o 
   5   2   6     2700.48     2679.64     16.85 o 
   6   2   6      391.38      416.22     19.43 o 
   7   2   6      243.29      248.00      5.29 o 
   8   2   6       29.38       39.51      2.63 o 
  -8   3   6       16.86       21.17      5.39 o 
  -7   3   6      619.96      635.77      9.97 o 
  -6   3   6       15.46       17.07      4.43 o 
  -5   3   6       41.78       53.21      4.61 o 
  -4   3   6     2688.79     2698.73     37.94 o 
  -3   3   6      563.52      542.31     16.17 o 
  -2   3   6      280.93      244.97     13.23 o 
  -1   3   6     1153.32     1151.82     19.46 o 
   0   3   6        6.17        7.50      1.55 o 
   1   3   6     5885.22     6405.24     23.04 o 
   2   3   6       23.59       26.03      2.22 o 
   3   3   6      658.38      678.57     17.26 o 
   4   3   6      427.84      392.05     25.89 o 
   5   3   6      523.02      502.53     13.49 o 
   6   3   6       20.29       21.98      3.54 o 
   7   3   6      529.13      528.10     13.70 o 
   8   3   6        2.34        0.41      2.26 o 
  -8   4   6      212.03      227.57      7.44 o 
  -7   4   6      407.59      408.14      8.16 o 
  -6   4   6        7.89        3.72      4.44 o 
  -5   4   6     1055.80     1033.85     11.34 o 
  -4   4   6      773.94      686.49     38.19 o 
  -3   4   6      789.75      719.73     23.63 o 
  -2   4   6     1891.01     1753.61     21.22 o 
  -1   4   6     2024.72     1949.51     20.70 o 
   0   4   6        4.73        3.02      2.89 o 
   1   4   6     5378.80     5819.61     43.52 o 
   2   4   6      661.81      651.64     11.45 o 
   3   4   6     3290.83     3174.30    253.30 o 
   5   4   6     1354.35     1313.75     21.27 o 
   6   4   6       22.38       26.53      5.62 o 
   7   4   6      770.53      747.33      9.52 o 
   8   4   6      568.47      618.86     13.98 o 
  -8   5   6       66.75       80.71      4.87 o 
  -7   5   6      186.76      179.18      7.74 o 
  -6   5   6       35.52       33.73      4.60 o 
  -5   5   6     1170.79     1067.23     46.67 o 
  -4   5   6      893.87      948.03     19.87 o 
  -3   5   6     1153.20     1100.50     21.11 o 
  -2   5   6      260.46      284.12     11.97 o 
  -1   5   6     1577.78     1527.34     16.48 o 
   0   5   6     1492.94     1563.08     33.91 o 
   1   5   6     1349.67     1306.96     15.12 o 
   2   5   6        9.81        5.17      3.51 o 
   3   5   6      776.73      736.96     22.83 o 
   4   5   6      307.67      275.07      4.58 o 
   5   5   6      114.27      101.63      4.70 o 
   6   5   6      490.58      451.75      7.60 o 
   7   5   6       87.29      104.39      5.49 o 
   8   5   6      195.85      235.68      3.94 o 
  -8   6   6        1.19       -0.12      3.66 o 
  -7   6   6        0.42        1.43      4.60 o 
  -6   6   6      180.42      167.31      5.85 o 
  -5   6   6        5.88        5.68      3.81 o 
  -4   6   6      522.06      610.74      8.32 o 
  -3   6   6       43.53       42.67      7.20 o 
  -2   6   6      957.41      833.54     26.01 o 
  -1   6   6      493.36      525.55     17.28 o 
   0   6   6     2671.72     2504.26     23.74 o 
   1   6   6     1925.32     2185.20     17.96 o 
   2   6   6      602.41      599.59     12.24 o 
   3   6   6     3458.26     3288.09    290.96 o 
   4   6   6      774.63      799.12      9.11 o 
   5   6   6      885.73      805.21     10.11 o 
   6   6   6      361.43      331.13      6.60 o 
   7   6   6      207.85      201.47      5.09 o 
   8   6   6       13.05       21.21      3.46 o 
  -8   7   6      296.52      320.42      6.02 o 
  -7   7   6     1023.85      999.23     12.74 o 
  -6   7   6      359.74      345.37      7.11 o 
  -5   7   6     3597.87     3276.68     52.44 o 
  -4   7   6      201.32      211.69      7.87 o 
  -3   7   6     1030.02      961.57     75.52 o 
  -2   7   6     1229.97     1130.34     13.91 o 
  -1   7   6     3003.64     3060.37     40.49 o 
   0   7   6       36.15       15.58      2.92 o 
   1   7   6      393.99      330.66      8.20 o 
   2   7   6       12.43        9.00      5.00 o 
   3   7   6      775.62      702.60     27.77 o 
   4   7   6      255.96      232.16      5.36 o 
   5   7   6      720.65      658.58      8.77 o 
   6   7   6      493.94      477.66     46.81 o 
   7   7   6      584.57      575.88      7.22 o 
   8   7   6       34.35       37.30      2.90 o 
  -8   8   6        6.86        7.31      2.62 o 
  -7   8   6        8.38        8.50      3.88 o 
  -6   8   6        2.37        2.82      3.61 o 
  -5   8   6      200.15      203.90      5.80 o 
  -4   8   6      270.66      241.92     10.46 o 
  -3   8   6      804.38     1025.61     14.97 o 
  -2   8   6      545.90      587.58     15.01 o 
  -1   8   6      214.90      218.35     16.87 o 
   0   8   6        5.75       12.69      5.42 o 
   1   8   6     1149.68     1338.66     16.22 o 
   2   8   6      476.04      514.67     20.68 o 
   3   8   6      102.86       90.34      3.01 o 
   4   8   6      789.38      712.76      8.48 o 
   5   8   6       18.57       20.60      2.25 o 
   6   8   6       39.40       45.40     13.76 o 
   7   8   6      109.01      111.09      3.62 o 
  -7   9   6     2415.96     2346.37     15.84 o 
  -6   9   6      493.16      490.30      9.22 o 
  -5   9   6      505.26      542.13     25.70 o 
  -4   9   6      357.52      328.82      5.54 o 
  -3   9   6     3819.70     4405.54     30.44 o 
  -2   9   6      426.49      454.91     45.42 o 
  -1   9   6     1390.76     1393.48     33.67 o 
   0   9   6       85.80       78.40      5.92 o 
   1   9   6     3415.01     3719.21    226.32 o 
   2   9   6     1590.01     1614.95     11.96 o 
   3   9   6     2636.68     2638.23     25.35 o 
   4   9   6      130.80      125.68      4.58 o 
   5   9   6      976.49      883.13     13.51 o 
   6   9   6       27.08       17.54      4.02 o 
   7   9   6       76.37       91.65      3.18 o 
  -7  10   6     1245.07     1144.06     43.40 o 
  -6  10   6      116.92      124.24      5.30 o 
  -5  10   6     1736.65     1641.23     58.65 o 
  -4  10   6      287.91      284.07     11.69 o 
  -3  10   6      578.50      620.81     12.70 o 
  -2  10   6      206.01      237.10      8.77 o 
  -1  10   6     1039.24     1159.77     14.98 o 
   0  10   6      390.38      454.95     21.72 o 
   1  10   6       20.02       25.47      2.84 o 
   2  10   6      319.63      357.74      6.23 o 
   3  10   6       30.13       34.80      5.92 o 
   4  10   6      617.22      570.82     15.26 o 
   5  10   6       84.94       78.66      3.55 o 
   6  10   6       83.09       89.67      8.80 o 
   7  10   6        7.58        8.72      2.68 o 
  -7  11   6        7.25        2.03      2.18 o 
  -6  11   6      318.15      346.09      6.39 o 
  -5  11   6     1134.08     1200.29     15.08 o 
  -4  11   6     1740.27     1725.24     19.91 o 
  -3  11   6     1525.39     1551.97     19.36 o 
  -2  11   6      654.08      619.46     12.28 o 
  -1  11   6     2200.02     2191.68     20.72 o 
   0  11   6     1443.28     1412.39     16.38 o 
   1  11   6     2702.41     2807.21    113.56 o 
   2  11   6      709.09      758.23      9.00 o 
   3  11   6      563.75      641.57     29.44 o 
   4  11   6      613.68      639.32     67.02 o 
   5  11   6      751.38      703.24      8.74 o 
   6  11   6      459.56      472.29     39.46 o 
   7  11   6       85.82       81.46      4.96 o 
  -6  12   6       75.47       92.61      3.70 o 
  -5  12   6        3.67        1.73      4.48 o 
  -4  12   6      497.40      537.05     11.94 o 
  -3  12   6       38.45       24.58      5.77 o 
  -2  12   6     2158.89     1951.29     20.97 o 
  -1  12   6      231.32      217.47      7.77 o 
   0  12   6      925.45      788.89     12.97 o 
   1  12   6      365.41      337.28     16.21 o 
   2  12   6     1511.99     1374.12     50.82 o 
   3  12   6        5.61        9.46      3.05 o 
   4  12   6      144.35      156.94     16.90 o 
   5  12   6       51.77       43.93      3.15 o 
   6  12   6      533.45      475.74     33.84 o 
  -6  13   6       42.33       46.95      3.41 o 
  -5  13   6      226.58      262.26      7.02 o 
  -4  13   6        0.76       28.89      5.69 o 
  -3  13   6     1027.30     1021.82     15.79 o 
  -2  13   6      301.19      313.58      9.36 o 
  -1  13   6      446.05      472.33     10.74 o 
   0  13   6      633.29      642.82     32.17 o 
   1  13   6       44.71       19.06      3.69 o 
   2  13   6     1059.51     1079.78     37.56 o 
   3  13   6     1081.55     1078.58     30.56 o 
   4  13   6      557.90      510.05     58.40 o 
   5  13   6      103.85      115.15     12.84 o 
   6  13   6      236.32      251.43      3.66 o 
  -5  14   6      599.22      611.73      8.45 o 
  -4  14   6      781.22      849.02     12.48 o 
  -3  14   6        0.35        2.83      5.50 o 
  -2  14   6      234.60      259.15      8.78 o 
  -1  14   6      497.94      372.04      9.50 o 
   0  14   6      544.67      506.47     15.19 o 
   1  14   6      494.98      475.95     10.40 o 
   2  14   6       85.06       99.12      3.97 o 
   3  14   6      232.33      221.99     22.30 o 
   4  14   6      448.77      433.87      6.69 o 
   5  14   6      125.07      112.95      5.92 o 
  -5  15   6       22.74       26.99      1.99 o 
  -4  15   6      200.89      209.27      6.42 o 
  -3  15   6       10.24       15.53      5.24 o 
  -2  15   6       44.85       41.57      5.89 o 
  -1  15   6     1521.12     1408.82     21.65 o 
   0  15   6      136.26      138.60      4.40 o 
   1  15   6     2207.02     2045.48     43.73 o 
   2  15   6       83.21       87.72      5.30 o 
   3  15   6      234.57      259.07     26.15 o 
   4  15   6      154.61      163.86      3.74 o 
  -4  16   6      595.97      624.45      5.40 o 
  -3  16   6      608.87      606.61     31.42 o 
  -2  16   6     1132.13     1149.23     21.27 o 
  -1  16   6      808.77      737.85      7.99 o 
   0  16   6      604.18      571.40     10.20 o 
   1  16   6       71.59       81.19      4.61 o 
   2  16   6      709.18      682.75     40.18 o 
   3  16   6      185.50      177.07      5.83 o 
   4  16   6      590.73      606.12      8.12 o 
  -3  17   6      580.67      547.01      9.42 o 
  -2  17   6       42.43       46.68      2.82 o 
  -1  17   6       18.48       19.94      3.42 o 
   0  17   6        0.20        5.37      2.09 o 
   1  17   6      418.08      395.75     14.40 o 
   2  17   6       26.95       35.21      3.55 o 
   3  17   6      219.87      213.46      4.94 o 
  -2  18   6      729.14      653.66      7.45 o 
  -1  18   6      334.15      322.41      4.17 o 
   0  18   6      243.26      230.91      3.66 o 
   1  18   6      649.31      669.85      8.10 o 
   2  18   6      551.23      580.48      6.92 o 
  -8   1   7      152.04      195.30      7.86 o 
  -7   1   7      202.03      204.64      4.79 o 
  -6   1   7     2603.50     2462.17     48.22 o 
  -5   1   7      494.43      477.99      8.86 o 
  -4   1   7    11493.61    11224.80     56.22 o 
  -3   1   7      368.31      398.87     15.24 o 
  -2   1   7    23428.67    22446.38    223.65 o 
  -1   1   7     1209.71     1299.93     23.70 o 
   0   1   7     8391.43     8013.81     58.00 o 
   1   1   7     4805.45     5219.30     47.04 o 
   2   1   7     5880.62     5845.80     31.06 o 
   3   1   7     1194.03     1233.43     20.98 o 
   4   1   7     2426.05     2567.19     47.12 o 
   5   1   7      242.32      231.06      4.98 o 
   6   1   7      899.45      841.18     18.78 o 
   7   1   7       71.32       73.28      4.19 o 
   8   1   7      127.01      155.69      4.08 o 
  -8   2   7      198.78      226.29      7.85 o 
  -7   2   7        5.02       10.00      4.74 o 
  -6   2   7      484.29      481.39     12.87 o 
  -5   2   7      277.48      304.75      9.44 o 
  -4   2   7      235.61      264.40      9.73 o 
  -3   2   7       93.73       65.72      5.53 o 
  -2   2   7     3588.79     4335.75    104.02 o 
  -1   2   7        3.61        4.33      2.70 o 
   0   2   7     2445.24     3134.89     89.69 o 
   1   2   7      575.76      664.58     11.95 o 
   2   2   7      950.83     1084.35     11.14 o 
   3   2   7     5393.77     5637.17     74.33 o 
   4   2   7        5.52        9.08      2.51 o 
   5   2   7      512.17      481.85      6.48 o 
   6   2   7      130.55      115.17      4.70 o 
   7   2   7      811.14      789.07     14.42 o 
   8   2   7        0.03        3.65      2.05 o 
  -8   3   7     2899.44     3313.09     22.38 o 
  -7   3   7       18.94       17.45      4.59 o 
  -6   3   7     2303.10     2208.01     18.68 o 
  -5   3   7      904.48      859.32     11.02 o 
  -4   3   7     2026.95     1844.76     32.62 o 
  -3   3   7      847.21      913.77     52.03 o 
  -2   3   7     1584.14     1521.47     24.03 o 
  -1   3   7     1824.27     1980.12     83.41 o 
   0   3   7     5481.22     5959.57    186.77 o 
   1   3   7      410.47      425.01      5.90 o 
   2   3   7     2094.73     2155.70     21.70 o 
   3   3   7     2476.62     2726.24     23.02 o 
   4   3   7     1530.98     1605.79     35.90 o 
   5   3   7      732.98      709.17     23.58 o 
   6   3   7       37.46       44.54      3.81 o 
   7   3   7      314.46      303.73      5.23 o 
   8   3   7      209.33      253.50      4.19 o 
  -8   4   7       14.99       21.16      4.28 o 
  -7   4   7      109.95      116.22      5.65 o 
  -6   4   7      150.66      142.18      6.12 o 
  -5   4   7      683.00      605.18      9.47 o 
  -4   4   7       53.65       66.62      4.43 o 
  -3   4   7     1900.24     1876.92     65.27 o 
  -2   4   7      221.32      273.76     15.97 o 
  -1   4   7     1165.55     1064.44     31.55 o 
   0   4   7      953.89     1089.79     46.51 o 
   1   4   7     1627.78     1739.42     28.67 o 
   2   4   7       27.11       42.52      2.83 o 
   3   4   7      991.04      958.84     58.57 o 
   4   4   7      580.54      632.18     11.03 o 
   5   4   7     2103.71     1976.81     37.48 o 
   6   4   7       36.64       41.87      7.49 o 
   7   4   7       87.56       90.60      3.57 o 
   8   4   7       91.61      113.46      3.16 o 
  -8   5   7      234.48      258.63      6.55 o 
  -7   5   7      230.99      220.53      8.65 o 
  -6   5   7      389.09      373.86      9.39 o 
  -5   5   7        3.30        7.67      3.96 o 
  -4   5   7     1364.96     1349.46     44.50 o 
  -3   5   7     1390.95     1329.66     23.04 o 
  -2   5   7      296.54      249.68      9.80 o 
  -1   5   7       93.41      104.22      5.55 o 
   0   5   7     1915.86     1788.76     20.60 o 
   1   5   7     1290.56     1448.11     21.63 o 
   2   5   7     1174.80     1065.89     22.33 o 
   3   5   7      170.54      193.86      9.98 o 
   4   5   7     1405.54     1362.78     12.44 o 
   5   5   7     1362.86     1276.82     59.12 o 
   6   5   7     1759.46     1621.09     58.13 o 
   7   5   7      710.60      780.19     24.03 o 
   8   5   7      204.97      231.79      5.33 o 
  -8   6   7       18.46       17.42      3.30 o 
  -7   6   7      424.07      424.41      9.28 o 
  -6   6   7      126.45      109.23      7.75 o 
  -5   6   7     1517.07     1391.74     17.79 o 
  -4   6   7       23.72       34.88      4.05 o 
  -3   6   7     4755.57     4497.91    298.72 o 
  -2   6   7       15.30        7.84      4.17 o 
  -1   6   7     4001.88     4135.76     22.09 o 
   0   6   7       47.10       30.44      3.07 o 
   1   6   7     2224.42     2147.13     34.06 o 
   2   6   7       81.47       78.49      6.01 o 
   3   6   7     1738.63     1651.61     28.93 o 
   4   6   7      247.63      262.40      6.10 o 
   5   6   7      633.65      561.74     13.52 o 
   6   6   7        0.74        0.76      2.80 o 
   7   6   7      573.62      587.42     14.33 o 
   8   6   7        4.12        7.44      2.67 o 
  -8   7   7        3.36        7.68      2.83 o 
  -7   7   7       39.03       44.72      2.90 o 
  -6   7   7      334.19      304.16      6.93 o 
  -5   7   7       15.06       12.11      4.18 o 
  -4   7   7       28.23       27.43      3.87 o 
  -3   7   7       31.49       29.23     10.98 o 
  -2   7   7     2688.57     2761.28     27.53 o 
  -1   7   7      825.07      998.40     19.86 o 
   0   7   7      300.20      328.88      6.63 o 
   1   7   7      300.57      390.46      8.02 o 
   2   7   7     1983.81     2149.76    123.25 o 
   3   7   7        9.60       11.32      2.11 o 
   4   7   7      279.20      254.30      4.68 o 
   5   7   7       91.16       76.63      3.35 o 
   6   7   7      225.23      187.33      5.02 o 
   7   7   7       73.20       68.87      3.87 o 
  -7   8   7     1996.34     1906.13     26.38 o 
  -6   8   7        9.40        7.12      4.52 o 
  -5   8   7     3119.52     2902.33     22.54 o 
  -4   8   7       21.90       15.16      3.09 o 
  -3   8   7     3886.60     4005.10     74.22 o 
  -2   8   7      125.81      148.08     10.12 o 
  -1   8   7     6104.18     6191.83    107.04 o 
   0   8   7      199.59      269.36     24.39 o 
   1   8   7     5889.87     6179.02     74.99 o 
   2   8   7        1.85        4.17      2.74 o 
   3   8   7      946.08      899.39     11.53 o 
   4   8   7       94.42       98.89      3.41 o 
   5   8   7      391.46      363.81      5.51 o 
   6   8   7       14.84       15.24      2.96 o 
   7   8   7      134.40      149.13      5.20 o 
  -7   9   7       57.46       51.00      2.46 o 
  -6   9   7        2.03        1.50      3.91 o 
  -5   9   7      543.56      555.67     37.54 o 
  -4   9   7       15.59       12.82      2.84 o 
  -3   9   7      557.40      609.13     18.71 o 
  -2   9   7      222.80      229.31      8.30 o 
  -1   9   7     1257.65     1401.40     13.66 o 
   0   9   7      993.72     1155.96     18.70 o 
   1   9   7     1089.35     1211.21     79.88 o 
   2   9   7        0.23        9.81      2.58 o 
   3   9   7      742.43      749.46      8.96 o 
   4   9   7       79.13       59.61      3.05 o 
   5   9   7       12.04       20.10      2.63 o 
   6   9   7       76.87       67.66      3.32 o 
   7   9   7        0.04        1.07      2.97 o 
  -7  10   7      175.36      177.68     11.43 o 
  -6  10   7      215.93      203.02      5.81 o 
  -5  10   7     1493.83     1399.62     38.62 o 
  -4  10   7        4.49        2.41      5.74 o 
  -3  10   7     2243.87     2320.55     22.15 o 
  -2  10   7      256.75      270.79      8.77 o 
  -1  10   7     3245.81     3255.65     24.22 o 
   0  10   7      674.45      640.34     11.19 o 
   1  10   7     2745.41     2690.16     78.68 o 
   2  10   7        0.57        3.82      2.95 o 
   3  10   7     3397.90     3213.36     37.79 o 
   4  10   7      548.76      539.70      7.34 o 
   5  10   7     1007.55     1015.73     58.84 o 
   6  10   7        0.96        4.34      2.31 o 
   7  10   7      960.68      741.72     11.44 o 
  -6  11   7       23.56       22.33      2.90 o 
  -5  11   7        1.57        0.66      4.12 o 
  -4  11   7       33.23       33.70      5.90 o 
  -3  11   7     1885.61     1807.53     19.89 o 
  -2  11   7       39.10       38.19      6.21 o 
  -1  11   7      573.45      500.66     10.64 o 
   0  11   7      271.61      296.58      8.74 o 
   1  11   7      624.55      655.41     24.73 o 
   2  11   7      240.88      256.95      8.68 o 
   3  11   7      143.26      130.41      4.38 o 
   4  11   7      532.34      495.40     35.06 o 
   5  11   7      236.58      226.16     14.86 o 
   6  11   7      440.64      432.08     30.86 o 
  -6  12   7      194.62      167.92      4.99 o 
  -5  12   7        2.40       14.07      4.10 o 
  -4  12   7       24.90       13.99      4.94 o 
  -3  12   7      409.45      447.65     10.86 o 
  -2  12   7      431.71      424.47     10.61 o 
  -1  12   7     3047.06     2701.65     23.18 o 
   0  12   7      155.14      156.62     17.41 o 
   1  12   7     2007.06     1983.80     19.90 o 
   2  12   7      179.42      215.07      8.10 o 
   3  12   7      571.81      636.96     42.36 o 
   4  12   7       31.72       56.40      7.03 o 
   5  12   7      803.99      799.35     11.06 o 
   6  12   7      300.05      298.57     20.75 o 
  -6  13   7      257.61      237.15      4.80 o 
  -5  13   7       67.85       59.38      4.18 o 
  -4  13   7       11.69       16.35      4.71 o 
  -3  13   7      866.19      779.50     13.05 o 
  -2  13   7      208.34      237.30      8.38 o 
  -1  13   7       19.44       21.63      5.49 o 
   0  13   7     1249.72     1083.79     25.27 o 
   1  13   7      698.94      554.92     10.88 o 
   2  13   7      682.42      607.58      8.05 o 
   3  13   7      132.90      123.02      5.82 o 
   4  13   7      236.47      244.96     19.31 o 
   5  13   7       25.25       23.62      2.84 o 
  -5  14   7      550.04      560.59     19.51 o 
  -4  14   7       53.56       55.48      4.78 o 
  -3  14   7        1.59        8.34      5.33 o 
  -2  14   7      193.00      177.97     12.21 o 
  -1  14   7       43.93       19.30      4.79 o 
   0  14   7      141.69      117.98      4.31 o 
   1  14   7     1185.89     1147.16     10.81 o 
   2  14   7       32.96       33.77      3.16 o 
   3  14   7      722.88      739.38     56.25 o 
   4  14   7        6.19       10.16      2.66 o 
   5  14   7      807.41      787.69      5.93 o 
  -5  15   7      168.50      158.53      3.87 o 
  -4  15   7      390.53      391.57      7.65 o 
  -3  15   7        0.81        0.59      2.87 o 
  -2  15   7      759.43      780.60     12.17 o 
  -1  15   7      298.14      249.17      5.39 o 
   0  15   7      343.80      376.64      8.78 o 
   1  15   7      252.02      219.80      4.89 o 
   2  15   7      355.00      331.61      6.76 o 
   3  15   7       35.60       35.32      2.61 o 
   4  15   7       86.45       77.42      3.37 o 
  -4  16   7        5.97        8.50      1.74 o 
  -3  16   7      406.97      422.35      5.38 o 
  -2  16   7       77.10       78.20      3.29 o 
  -1  16   7      377.67      365.32      5.73 o 
   0  16   7       51.27       52.59      3.03 o 
   1  16   7       25.43       35.84      2.65 o 
   2  16   7      280.43      253.21      5.37 o 
   3  16   7     1212.36     1167.59     11.65 o 
  -3  17   7        0.73        1.77      2.25 o 
  -2  17   7      738.43      666.39      8.58 o 
  -1  17   7       37.43       34.14      3.17 o 
   0  17   7     1586.61     1470.36      9.43 o 
   1  17   7      445.67      426.30     12.15 o 
   2  17   7      105.72       98.92      2.57 o 
   3  17   7      489.51      452.64      6.22 o 
  -2  18   7        7.51       11.31      1.84 o 
  -1  18   7      216.01      220.02      3.26 o 
   0  18   7       94.24       88.94      2.34 o 
   1  18   7      144.05      150.08      4.00 o 
  -7   0   8      139.11      155.01      7.75 o 
  -6   0   8     2351.66     2378.10     22.39 o 
  -5   0   8       63.97       73.49      5.97 o 
  -4   0   8      315.24      246.83      6.44 o 
  -3   0   8       48.38       81.18      8.48 o 
  -2   0   8    12519.17    12943.71     70.08 o 
  -1   0   8      174.50      155.47      7.96 o 
   0   0   8    55888.08    52365.70    142.16 o 
   1   0   8      937.32     1021.29     12.97 o 
   2   0   8     8384.83     8852.92     59.36 o 
   3   0   8      792.88      795.98     13.60 o 
   4   0   8     3270.45     3660.47     38.91 o 
   5   0   8       39.80       57.96     12.94 o 
   6   0   8      679.46      706.84     13.65 o 
   7   0   8      181.79      204.22      7.05 o 
   8   0   8      443.74      489.31      7.80 o 
  -8   1   8      105.49      121.69      5.99 o 
  -7   1   8       75.79       81.13      3.87 o 
  -6   1   8      966.85      975.22     20.99 o 
  -5   1   8       26.53       25.87      3.46 o 
  -4   1   8        5.16       10.59      3.69 o 
  -3   1   8      483.67      509.09     11.91 o 
  -2   1   8     3447.07     4185.73    117.21 o 
  -1   1   8       36.49       57.74      6.03 o 
   0   1   8      728.63      905.61     13.99 o 
   1   1   8      602.80      681.64      8.30 o 
   2   1   8     4727.41     5605.62     44.28 o 
   3   1   8       13.87       15.93      3.37 o 
   4   1   8      224.19      272.94      8.04 o 
   5   1   8      366.11      354.78      8.98 o 
   6   1   8       90.98      102.23      5.38 o 
   7   1   8        6.56       18.76      4.70 o 
   8   1   8        0.01        1.08      2.43 o 
  -8   2   8     1454.41     1794.04     16.30 o 
  -7   2   8       82.89      109.53      5.79 o 
  -6   2   8      715.18      783.50     37.01 o 
  -5   2   8      434.28      458.80     10.65 o 
  -4   2   8     6788.12     7111.67     23.64 o 
  -3   2   8       24.22       27.44      5.74 o 
  -2   2   8     5156.95     5169.91    322.31 o 
  -1   2   8       80.05      115.72      5.56 o 
   0   2   8     2404.65     2185.11     57.32 o 
   1   2   8      131.26      126.29      4.83 o 
   2   2   8    10272.56    10318.28     52.99 o 
   3   2   8       27.95       50.31      3.92 o 
   4   2   8     4042.42     4255.02     64.20 o 
   5   2   8        3.62        7.01      2.73 o 
   6   2   8     1737.87     1738.64     65.50 o 
   7   2   8       22.09       21.61      3.68 o 
   8   2   8      269.89      341.17     10.10 o 
  -8   3   8     1325.78     1502.44     14.25 o 
  -7   3   8       87.40       96.42      5.57 o 
  -6   3   8     1098.33     1087.70     16.65 o 
  -5   3   8      170.24      176.73      5.96 o 
  -4   3   8       17.60       20.39      3.73 o 
  -3   3   8       14.23       16.01      6.30 o 
  -2   3   8      998.06     1073.45     36.13 o 
  -1   3   8     1716.13     1540.55     25.44 o 
   0   3   8      313.58      309.52      8.80 o 
   1   3   8      526.22      489.62      8.34 o 
   2   3   8      127.62      140.97      5.77 o 
   3   3   8      740.14      714.44     14.52 o 
   4   3   8      472.11      455.68     11.26 o 
   5   3   8      688.69      701.02     18.82 o 
   6   3   8      214.99      208.16      8.13 o 
   7   3   8      780.46      759.91     10.05 o 
   8   3   8      157.92      170.21      3.16 o 
  -8   4   8      231.96      268.58      6.40 o 
  -7   4   8       48.63       53.38      4.87 o 
  -6   4   8     3803.40     3697.59     30.70 o 
  -5   4   8       51.75       55.29      5.29 o 
  -4   4   8     2545.75     2569.15     23.95 o 
  -3   4   8        2.46        5.71      9.10 o 
  -2   4   8     5580.41     5287.58    412.02 o 
  -1   4   8       11.50       27.74      4.38 o 
   0   4   8     2687.53     2641.76     26.25 o 
   1   4   8       86.17       89.72      4.37 o 
   2   4   8     1248.26     1233.76     17.05 o 
   3   4   8       11.49       15.31      5.96 o 
   4   4   8     1118.08     1011.60     12.64 o 
   5   4   8        7.82        8.51      3.04 o 
   6   4   8      992.60      954.96     34.85 o 
   7   4   8      124.47      132.02      4.28 o 
   8   4   8      322.65      356.23      5.69 o 
  -8   5   8        8.92        6.37      3.20 o 
  -7   5   8      854.96      836.07     33.87 o 
  -6   5   8       13.73       16.72      2.88 o 
  -5   5   8      504.79      482.14      8.72 o 
  -4   5   8      816.12      843.07     20.42 o 
  -3   5   8     2479.35     2226.80     35.66 o 
  -2   5   8      164.02      210.05     21.03 o 
  -1   5   8     8396.76     8735.71     64.46 o 
   0   5   8      775.69      857.00     10.41 o 
   1   5   8     5389.11     5705.49     35.11 o 
   2   5   8       47.43       46.09      4.66 o 
   3   5   8     1183.98     1187.06     13.10 o 
   4   5   8       11.28       11.69      2.68 o 
   5   5   8      283.44      274.38     14.22 o 
   6   5   8        7.35        5.85      2.98 o 
   7   5   8      461.10      512.73     21.35 o 
  -8   6   8      216.59      245.82      4.94 o 
  -7   6   8        1.19        2.82      4.18 o 
  -6   6   8       12.90       14.44      4.29 o 
  -5   6   8       66.82       82.20     15.79 o 
  -4   6   8     1001.33     1000.66     32.77 o 
  -3   6   8     1620.67     1843.93     34.35 o 
  -2   6   8     1528.79     1527.66     19.06 o 
  -1   6   8      459.26      541.92     12.27 o 
   0   6   8     1492.28     1564.90     14.11 o 
   1   6   8      225.64      285.77      7.28 o 
   2   6   8     1456.23     1513.23     46.97 o 
   3   6   8        0.09       -0.52      4.15 o 
   4   6   8      405.77      395.46      6.91 o 
   5   6   8       66.25       58.63      3.85 o 
   6   6   8      107.10      109.72      4.29 o 
   7   6   8       98.34      114.10     17.11 o 
  -7   7   8     1068.02     1052.51     11.83 o 
  -6   7   8       95.38       89.81      4.91 o 
  -5   7   8     2428.66     2322.31     16.52 o 
  -4   7   8      101.14       96.64      4.94 o 
  -3   7   8     5931.32     6131.27    158.56 o 
  -2   7   8      161.97      169.99     19.62 o 
  -1   7   8     2493.38     2341.33     94.26 o 
   0   7   8      214.88      231.51      6.11 o 
   1   7   8     5332.05     5441.34     33.18 o 
   2   7   8      900.86      990.05     11.03 o 
   3   7   8     2776.32     2641.24     11.88 o 
   4   7   8      178.97      173.06      4.20 o 
   5   7   8     1920.05     1680.22     22.07 o 
   6   7   8        1.18        1.19      2.77 o 
   7   7   8      317.30      337.89      6.96 o 
  -7   8   8       21.99       23.19      2.19 o 
  -6   8   8      372.76      347.84     10.61 o 
  -5   8   8      408.70      411.62     13.81 o 
  -4   8   8      284.56      286.48      6.43 o 
  -3   8   8       47.61       53.98      4.48 o 
  -2   8   8        5.14        8.43      4.37 o 
  -1   8   8        0.41       11.56     10.22 o 
   0   8   8      258.87      271.41     14.97 o 
   1   8   8       68.77       77.51      6.80 o 
   2   8   8      128.17      150.85      6.34 o 
   3   8   8        0.50        1.67      2.03 o 
   4   8   8      730.46      681.04      8.51 o 
   5   8   8       10.11       16.81      3.16 o 
   6   8   8      232.03      228.46      9.26 o 
   7   8   8       65.84       61.91      3.73 o 
  -7   9   8     1033.60     1017.80     28.57 o 
  -6   9   8     1390.44     1301.47      8.49 o 
  -5   9   8     1308.12     1221.84     30.69 o 
  -4   9   8      766.54      764.00     16.26 o 
  -3   9   8      364.15      349.68     17.31 o 
  -2   9   8      408.28      473.19     10.32 o 
  -1   9   8     3991.83     3944.74     25.85 o 
   0   9   8       98.91       96.29      6.10 o 
   1   9   8     2233.38     2333.56     36.61 o 
   2   9   8      432.78      404.04      5.88 o 
   3   9   8     4323.37     3992.44     20.11 o 
   4   9   8       16.03       14.95      2.44 o 
   5   9   8     2073.95     1817.38     66.82 o 
   6   9   8       29.73       29.13      3.36 o 
   7   9   8      496.88      592.19      6.85 o 
  -6  10   8      250.57      245.82      5.99 o 
  -5  10   8     2059.12     1999.96     68.25 o 
  -4  10   8     1356.06     1342.51     72.48 o 
  -3  10   8      202.01      191.88      7.66 o 
  -2  10   8      387.55      377.30      9.48 o 
  -1  10   8      235.51      251.18     15.37 o 
   0  10   8      280.87      280.34     19.07 o 
   1  10   8      262.51      265.32      7.55 o 
   2  10   8       87.96       80.36      3.80 o 
   3  10   8        6.66       14.76      2.75 o 
   4  10   8       69.45       52.49      2.86 o 
   5  10   8      122.44      114.79      6.89 o 
   6  10   8        8.70       12.99      2.16 o 
  -6  11   8      266.25      217.82      5.61 o 
  -5  11   8      730.47      812.65     10.05 o 
  -4  11   8      595.09      647.93     11.22 o 
  -3  11   8     2581.69     2532.70     22.33 o 
  -2  11   8     1432.70     1317.72     16.52 o 
  -1  11   8     1668.82     1611.86    114.48 o 
   0  11   8      256.16      251.44     19.53 o 
   1  11   8     4049.56     3792.50     26.48 o 
   2  11   8      587.03      533.53     12.00 o 
   3  11   8     2533.46     2301.57     15.43 o 
   4  11   8       27.07       25.32      6.49 o 
   5  11   8      532.55      582.75     37.05 o 
   6  11   8       56.26       54.07      2.23 o 
  -6  12   8      140.13      126.73      4.25 o 
  -5  12   8       80.49       65.63      4.24 o 
  -4  12   8      456.56      478.33      9.56 o 
  -3  12   8       23.77       10.67      4.58 o 
  -2  12   8       70.32       68.55      5.91 o 
  -1  12   8        0.65        3.56      2.97 o 
   0  12   8        3.18        2.88      3.01 o 
   1  12   8        2.43        5.07      3.35 o 
   2  12   8       99.71      102.19      9.81 o 
   3  12   8     1415.55     1227.87     16.25 o 
   4  12   8      355.82      347.50     15.88 o 
   5  12   8      224.13      198.64      5.74 o 
   6  12   8        0.55       -0.12      2.09 o 
  -5  13   8      468.81      448.66     10.39 o 
  -4  13   8      246.91      251.85      7.17 o 
  -3  13   8      763.63      872.99     19.41 o 
  -2  13   8      711.06      658.24     29.82 o 
  -1  13   8      212.67      242.37      8.39 o 
   0  13   8        3.23        5.20      2.85 o 
   1  13   8      119.70      179.31     10.38 o 
   2  13   8        0.76        4.70      2.69 o 
   3  13   8      361.57      429.56      9.24 o 
   4  13   8      278.66      289.20     12.50 o 
   5  13   8     1089.68     1015.19     27.31 o 
  -5  14   8       30.14       38.12      3.23 o 
  -4  14   8      836.18      834.69     10.93 o 
  -3  14   8        3.06        9.80      2.94 o 
  -2  14   8      222.53      237.95     10.81 o 
  -1  14   8       57.40       45.06      3.41 o 
   0  14   8       12.27       13.12      3.77 o 
   1  14   8        9.80       15.50      2.67 o 
   2  14   8      197.29      201.73      4.80 o 
   3  14   8      236.12      212.25     10.03 o 
   4  14   8      212.07      226.36     15.33 o 
   5  14   8       90.63       90.64      3.08 o 
  -4  15   8      305.12      320.85      4.15 o 
  -3  15   8      628.54      647.94     14.18 o 
  -2  15   8        5.14        4.75      2.70 o 
  -1  15   8      194.65      233.06      5.02 o 
   0  15   8      356.00      358.41      8.15 o 
   1  15   8      136.04      144.75      4.02 o 
   2  15   8      421.14      368.60      5.73 o 
   3  15   8       93.03       87.91      3.06 o 
   4  15   8      463.55      427.37      6.05 o 
  -3  16   8      295.67      300.64      4.20 o 
  -2  16   8      334.37      347.35      6.93 o 
  -1  16   8      178.26      175.90      5.49 o 
   0  16   8      681.95      588.41     10.29 o 
   1  16   8        0.08        3.39      2.04 o 
   2  16   8      595.16      576.72      7.63 o 
   3  16   8       19.50       11.77      2.70 o 
  -2  17   8       70.83       50.39      2.29 o 
  -1  17   8      679.75      665.40     15.32 o 
   0  17   8       74.48       75.74      2.64 o 
   1  17   8      147.31      154.72      5.60 o 
   2  17   8        0.59        1.53      2.00 o 
  -7   1   9        1.26        5.41      3.07 o 
  -6   1   9      558.23      581.42      7.22 o 
  -5   1   9      381.54      354.69      5.98 o 
  -4   1   9     3472.47     3560.47     17.73 o 
  -3   1   9     2606.19     2580.90     25.76 o 
  -2   1   9     1275.15     1284.95     60.15 o 
  -1   1   9     2242.46     2230.18     93.65 o 
   0   1   9     1969.26     1868.74     20.38 o 
   1   1   9     1779.35     1834.42     38.85 o 
   2   1   9     6081.06     6471.88     36.07 o 
   3   1   9      931.94      940.63     10.76 o 
   4   1   9     4273.63     4676.90     29.59 o 
   5   1   9     1593.78     1522.15     37.47 o 
   6   1   9     1343.98     1390.69     62.17 o 
   7   1   9      448.75      470.00      9.08 o 
   8   1   9      494.83      584.53     11.21 o 
  -7   2   9        6.92        6.83      5.19 o 
  -6   2   9        1.24        2.41      3.26 o 
  -5   2   9      149.30      150.91      4.46 o 
  -4   2   9      882.81      939.74      8.85 o 
  -3   2   9      262.72      277.57     20.39 o 
  -2   2   9     1787.63     1904.90     30.17 o 
  -1   2   9       13.53       18.10      4.35 o 
   0   2   9      112.80       89.92      4.51 o 
   1   2   9        0.26        0.70      3.15 o 
   2   2   9      180.07      236.45      6.86 o 
   3   2   9      126.66      119.73      5.60 o 
   4   2   9      981.77     1091.49     17.12 o 
   5   2   9      595.90      627.23     16.86 o 
   6   2   9      160.97      153.88      4.72 o 
   7   2   9       46.16       53.29      7.30 o 
  -7   3   9      314.50      356.18      9.68 o 
  -6   3   9     3494.17     3392.80     75.37 o 
  -5   3   9     1580.77     1635.19     42.67 o 
  -4   3   9      600.33      635.41     11.01 o 
  -3   3   9     2344.11     2336.18     36.60 o 
  -2   3   9     3059.51     3000.62     38.45 o 
  -1   3   9     1461.99     1330.10     19.83 o 
   0   3   9     3640.16     3533.48     29.80 o 
   1   3   9       95.45       75.33      4.84 o 
   2   3   9     1067.75      919.19     10.09 o 
   3   3   9     2632.34     2757.24     56.38 o 
   4   3   9      875.13      807.56      8.75 o 
   5   3   9      212.41      196.87      7.31 o 
   6   3   9      918.93      906.16     35.63 o 
   7   3   9      245.47      251.58      5.36 o 
  -7   4   9     1035.67     1059.32     16.60 o 
  -6   4   9     1327.39     1311.45     14.53 o 
  -5   4   9     1919.07     1829.53     16.40 o 
  -4   4   9     2977.92     2934.13     38.60 o 
  -3   4   9     1160.46     1177.51     16.39 o 
  -2   4   9      694.87      644.33     19.72 o 
  -1   4   9       72.34      112.36      6.52 o 
   0   4   9      639.69      705.50      9.78 o 
   1   4   9     2829.80     3007.68     21.05 o 
   2   4   9      214.84      265.93      8.69 o 
   3   4   9     2849.98     2968.50     28.82 o 
   4   4   9      101.40      116.19      4.13 o 
   5   4   9      294.01      265.93      5.89 o 
   6   4   9       15.82       20.41      3.11 o 
   7   4   9      250.81      288.17     10.26 o 
  -7   5   9      952.32      915.93     28.80 o 
  -6   5   9        4.75        7.76      2.69 o 
  -5   5   9      246.84      244.51      7.02 o 
  -4   5   9     1643.83     1664.64     40.95 o 
  -3   5   9       83.78       80.30      4.56 o 
  -2   5   9     2151.06     2036.95     73.37 o 
  -1   5   9     1432.37     1547.63     29.36 o 
   0   5   9     1292.09     1167.59     17.89 o 
   1   5   9     6317.68     6891.89     43.44 o 
   2   5   9     3037.56     3122.79     94.08 o 
   3   5   9      196.19      177.51     10.69 o 
   4   5   9      621.09      566.38      7.57 o 
   5   5   9      543.03      488.61     11.63 o 
   6   5   9      168.25      170.42      4.70 o 
   7   5   9      132.54      123.38      5.49 o 
  -7   6   9      335.58      325.54     12.03 o 
  -6   6   9       52.98       56.91      3.17 o 
  -5   6   9     1614.88     1477.93     13.99 o 
  -4   6   9        1.76        3.18      3.99 o 
  -3   6   9     2452.13     2580.78     42.86 o 
  -2   6   9     1484.26     1503.53     47.86 o 
  -1   6   9    11666.05    11403.83     48.23 o 
   0   6   9       53.86       59.24      6.25 o 
   1   6   9     3804.06     3945.16     28.79 o 
   2   6   9      469.92      496.53     10.08 o 
   3   6   9     3520.23     3500.44     20.67 o 
   4   6   9      423.04      420.75      6.67 o 
   5   6   9     1696.13     1496.74     31.19 o 
   6   6   9       52.58       47.58      3.29 o 
   7   6   9      246.09      252.19      6.18 o 
  -7   7   9      374.11      362.82      6.98 o 
  -6   7   9        8.24        5.43      2.59 o 
  -5   7   9      955.36      899.69     10.84 o 
  -4   7   9       37.53       46.61      5.61 o 
  -3   7   9     2438.21     2580.93     69.68 o 
  -2   7   9       30.95       30.47      3.63 o 
  -1   7   9     2459.74     2748.55    104.00 o 
   0   7   9      509.60      509.82     12.32 o 
   1   7   9      499.08      579.88     10.46 o 
   2   7   9      120.24      134.75      5.02 o 
   3   7   9      805.51      809.16      6.91 o 
   4   7   9      385.68      374.35      8.66 o 
   5   7   9        3.09        8.12      2.94 o 
   6   7   9       23.76       26.07      2.77 o 
   7   7   9        0.58        4.90      3.20 o 
  -7   8   9      655.51      656.29      7.94 o 
  -6   8   9      110.91      107.96      4.39 o 
  -5   8   9     2270.71     2203.63     32.57 o 
  -4   8   9     2143.96     2054.17     30.25 o 
  -3   8   9     2886.39     2950.36     75.44 o 
  -2   8   9      814.71      896.19     12.67 o 
  -1   8   9      854.72      902.75     11.33 o 
   0   8   9     1779.34     1972.88     28.42 o 
   1   8   9     2523.56     2760.36     40.87 o 
   2   8   9       45.04       40.94      3.38 o 
   3   8   9      839.81      816.36      7.71 o 
   4   8   9      329.04      316.39      6.04 o 
   5   8   9      388.34      360.45     10.02 o 
   6   8   9      498.05      489.65     14.54 o 
   7   8   9     1163.93     1223.10      9.66 o 
  -6   9   9      282.50      277.13      5.88 o 
  -5   9   9       68.32       78.55      3.34 o 
  -4   9   9       22.20       29.47      3.46 o 
  -3   9   9      866.76      931.12      9.98 o 
  -2   9   9     1350.62     1404.22     16.25 o 
  -1   9   9        4.93        2.38      3.11 o 
   0   9   9      556.28      635.86     17.34 o 
   1   9   9       23.43       35.51      3.55 o 
   2   9   9      484.69      511.84      9.14 o 
   3   9   9      122.24      110.97      4.13 o 
   4   9   9      209.09      190.54      4.14 o 
   5   9   9      154.92      144.84      7.22 o 
   6   9   9      233.91      215.79     12.66 o 
  -6  10   9      333.80      315.04      9.27 o 
  -5  10   9        3.28        2.24      2.40 o 
  -4  10   9        9.01       12.25      3.31 o 
  -3  10   9     1030.24     1061.24     14.18 o 
  -2  10   9      564.26      551.59      7.79 o 
  -1  10   9     1602.74     1608.26     58.23 o 
   0  10   9     1055.49     1023.55     78.28 o 
   1  10   9      970.72      954.67     20.74 o 
   2  10   9      724.14      689.23     28.61 o 
   3  10   9     1618.23     1473.92     21.77 o 
   4  10   9      218.75      204.31      5.83 o 
   5  10   9     3539.45     3241.06    169.05 o 
   6  10   9       13.26       14.53      2.00 o 
  -6  11   9      202.36      204.51      4.86 o 
  -5  11   9      127.21      127.09      5.51 o 
  -4  11   9       32.30       29.37      3.22 o 
  -3  11   9       14.72       14.82      3.47 o 
  -2  11   9        0.09        0.45      3.74 o 
  -1  11   9      805.43      807.33     51.20 o 
   0  11   9      291.27      281.30     20.79 o 
   1  11   9       24.57       24.15      4.59 o 
   2  11   9       97.26       84.29      3.81 o 
   3  11   9      294.26      234.63      5.37 o 
   4  11   9        0.74        2.64      2.70 o 
   5  11   9       81.50       88.45      8.87 o 
   6  11   9      182.49      170.71     25.25 o 
  -6  12   9      954.19      876.12      7.69 o 
  -5  12   9      194.21      186.45      5.75 o 
  -4  12   9      343.02      359.27     13.56 o 
  -3  12   9       94.88      113.83      4.38 o 
  -2  12   9       27.51       36.60      4.47 o 
  -1  12   9     1988.75     2123.37     46.24 o 
   0  12   9      946.20      870.62     12.95 o 
   1  12   9     2643.67     2395.42     97.08 o 
   2  12   9     1199.23     1035.98     12.47 o 
   3  12   9      706.50      699.67      9.25 o 
   4  12   9        2.22        2.22      2.28 o 
   5  12   9       97.65      110.67     11.09 o 
  -5  13   9       36.90       37.72      3.28 o 
  -4  13   9       17.45       27.18      2.78 o 
  -3  13   9       13.82       14.82      3.24 o 
  -2  13   9      980.37      958.88     32.60 o 
  -1  13   9      503.31      424.94     22.51 o 
   0  13   9     1590.81     1517.04     16.42 o 
   1  13   9        6.10       11.47      2.64 o 
   2  13   9       84.57       92.97      3.71 o 
   3  13   9      147.41      124.33      3.94 o 
   4  13   9        7.49       22.08      6.76 o 
   5  13   9        0.06        1.56      2.13 o 
  -5  14   9       36.37       35.86      2.55 o 
  -4  14   9      338.14      337.78      4.33 o 
  -3  14   9      564.90      574.49     14.34 o 
  -2  14   9      953.39      997.70     23.19 o 
  -1  14   9      937.59     1006.47     13.07 o 
   0  14   9      183.04      190.05     10.77 o 
   1  14   9        1.31        4.87      2.35 o 
   2  14   9       72.30       83.93      4.02 o 
   3  14   9      206.65      219.79      4.24 o 
   4  14   9       57.30       59.21      3.37 o 
  -4  15   9      631.46      644.45      6.72 o 
  -3  15   9       52.67       49.40      3.07 o 
  -2  15   9      501.89      565.82      8.98 o 
  -1  15   9       82.56       81.03      4.43 o 
   0  15   9      484.24      519.82     23.48 o 
   1  15   9      125.17      132.25      3.70 o 
   2  15   9      116.32      123.84      3.49 o 
   3  15   9       57.22       53.56      2.40 o 
   4  15   9      311.75      228.55      4.00 o 
  -3  16   9      263.66      266.39      5.30 o 
  -2  16   9        9.41       15.92      1.99 o 
  -1  16   9       61.68       69.93      2.84 o 
   0  16   9       76.63       81.68      2.95 o 
   1  16   9      812.45      831.74     16.70 o 
   2  16   9      134.79      123.61      5.54 o 
   3  16   9      103.52       92.74     12.43 o 
  -2  17   9      831.22      831.57      8.05 o 
  -1  17   9      117.57      118.52      2.67 o 
   0  17   9      353.78      364.37      5.74 o 
   1  17   9      198.82      192.01      4.00 o 
  -7   0  10      114.89      105.61      7.96 o 
  -6   0  10        0.26        1.59      4.63 o 
  -5   0  10      471.33      447.25     16.22 o 
  -4   0  10       11.19       13.39      9.81 o 
  -3   0  10     1029.66      995.66     14.46 o 
  -2   0  10     1071.49     1237.15     23.99 o 
  -1   0  10     2102.23     1871.71     55.05 o 
   0   0  10     1629.45     1873.56     34.09 o 
   1   0  10     4968.83     5454.44    120.89 o 
   2   0  10      942.31      981.69     16.58 o 
   3   0  10     5517.68     5695.16     33.15 o 
   4   0  10        0.84        4.46      3.64 o 
   5   0  10     1174.35     1151.54     16.92 o 
   6   0  10      305.04      328.54      8.79 o 
   7   0  10      714.29      832.41      9.49 o 
  -7   1  10        0.20        0.79      4.14 o 
  -6   1  10       33.69       41.42      3.67 o 
  -5   1  10      312.16      324.15      9.85 o 
  -4   1  10      193.86      191.10      3.84 o 
  -3   1  10      208.04      238.17      7.74 o 
  -2   1  10       30.36       34.57      9.88 o 
  -1   1  10        3.32        4.05      3.88 o 
   0   1  10      193.71      224.08      8.13 o 
   1   1  10      152.85      205.06      4.59 o 
   2   1  10     1036.62     1161.77     22.86 o 
   3   1  10       24.39       24.51      2.25 o 
   4   1  10      253.48      290.39      6.46 o 
   5   1  10      376.97      387.99     32.45 o 
   6   1  10        0.19        2.03      2.99 o 
   7   1  10      165.69      175.14      5.60 o 
  -7   2  10     2976.51     3175.08    116.58 o 
  -6   2  10      217.24      232.27      7.15 o 
  -5   2  10      116.30      106.43      4.35 o 
  -4   2  10       77.40       68.66      4.43 o 
  -3   2  10      366.65      331.36      9.33 o 
  -2   2  10     1447.88     1430.73     27.60 o 
  -1   2  10     4784.80     4979.19    119.78 o 
   0   2  10      368.59      349.28     10.16 o 
   1   2  10     5566.85     5314.85     27.82 o 
   2   2  10       26.71       31.05      5.65 o 
   3   2  10      652.89      632.12     10.24 o 
   4   2  10      754.82      792.55     23.56 o 
   5   2  10     1517.25     1656.21     91.64 o 
   6   2  10     1020.80      932.72     13.79 o 
   7   2  10      837.59      887.93     10.88 o 
  -7   3  10      394.24      417.82     12.02 o 
  -6   3  10     2254.27     2242.50     39.77 o 
  -5   3  10     1089.72     1191.11     52.13 o 
  -4   3  10      705.21      744.49      8.12 o 
  -3   3  10      593.20      599.95      8.14 o 
  -2   3  10      480.91      498.31     17.84 o 
  -1   3  10     1429.79     1427.82     37.84 o 
   0   3  10     3364.41     3449.20     25.73 o 
   1   3  10        9.00       20.84      3.11 o 
   2   3  10      564.54      580.37      7.00 o 
   3   3  10      106.06      110.14      3.54 o 
   4   3  10       43.08       60.20      4.01 o 
   5   3  10      701.54      662.02     23.46 o 
   6   3  10        4.27        6.70      2.62 o 
   7   3  10      139.25      136.77      4.66 o 
  -7   4  10       82.29       91.80      4.74 o 
  -6   4  10       28.27       43.33      5.11 o 
  -5   4  10     2612.10     2442.78     19.03 o 
  -4   4  10     4506.58     4474.87     21.55 o 
  -3   4  10     3796.17     3835.23     71.08 o 
  -2   4  10      134.43      131.23      5.62 o 
  -1   4  10     3623.78     3509.34     46.33 o 
   0   4  10      288.98      280.04      6.91 o 
   1   4  10     2738.20     2827.29     34.53 o 
   2   4  10      726.67      801.18      7.53 o 
   3   4  10     4135.35     3997.58     29.87 o 
   4   4  10      862.10      787.19      9.73 o 
   5   4  10      778.59      712.65      8.58 o 
   6   4  10        0.65        1.16      2.60 o 
   7   4  10      435.88      496.08     13.47 o 
  -7   5  10       10.30        9.98      3.49 o 
  -6   5  10      136.51      151.66      9.83 o 
  -5   5  10      456.26      405.65      8.59 o 
  -4   5  10      539.18      537.07      7.06 o 
  -3   5  10     1944.74     1937.86     14.76 o 
  -2   5  10     7187.11     7405.00    127.90 o 
  -1   5  10     3516.26     3408.66     30.56 o 
   0   5  10     1196.80     1132.64     15.07 o 
   1   5  10     4094.93     4310.52     23.36 o 
   2   5  10      256.78      241.51      4.88 o 
   3   5  10      826.39      821.86     47.91 o 
   4   5  10      341.57      340.00      6.75 o 
   5   5  10     1090.08      998.66      9.96 o 
   6   5  10       98.17       99.45      3.72 o 
   7   5  10      372.50      404.36      7.51 o 
  -7   6  10      350.96      343.28      6.81 o 
  -6   6  10      323.51      317.79      9.35 o 
  -5   6  10     2060.65     1908.34     23.72 o 
  -4   6  10     2595.57     2532.82     21.29 o 
  -3   6  10     3208.04     3064.20     38.68 o 
  -2   6  10      118.24      134.95      4.51 o 
  -1   6  10     4393.49     4451.49    180.99 o 
   0   6  10      933.24     1033.00     25.17 o 
   1   6  10     1555.28     1678.56     15.28 o 
   2   6  10       91.58      101.67      5.12 o 
   3   6  10     1084.67     1041.93     48.50 o 
   4   6  10       23.16       31.99      6.14 o 
   5   6  10     1006.16      925.46      9.54 o 
   6   6  10      141.10      128.09      4.04 o 
   7   6  10      132.31      138.79      4.54 o 
  -6   7  10      119.70      135.46      5.70 o 
  -5   7  10      873.92      825.03      7.93 o 
  -4   7  10       21.99       32.80      4.42 o 
  -3   7  10     2396.50     2412.77     13.04 o 
  -2   7  10       92.30      111.79      4.70 o 
  -1   7  10     3360.00     3608.04     22.75 o 
   0   7  10     3400.17     3521.41     19.45 o 
   1   7  10     1032.24     1063.45      8.87 o 
   2   7  10     2175.17     2141.01     83.20 o 
   3   7  10     2189.16     2037.69     35.94 o 
   4   7  10      317.58      316.65     18.06 o 
   5   7  10      462.31      415.96      6.54 o 
   6   7  10      135.31      134.20      3.67 o 
   7   7  10      139.98      146.14      4.11 o 
  -6   8  10        2.28        3.91      2.22 o 
  -5   8  10      986.71      965.91      8.12 o 
  -4   8  10      666.66      718.81     13.38 o 
  -3   8  10     3154.01     3156.17     19.62 o 
  -2   8  10     2251.11     2279.15     88.89 o 
  -1   8  10        0.94        9.85      5.37 o 
   0   8  10      635.65      648.38      8.35 o 
   1   8  10      562.64      542.87     11.36 o 
   2   8  10      934.90      872.33     44.85 o 
   3   8  10       88.19       87.12      2.93 o 
   4   8  10       30.02       33.16      2.59 o 
   5   8  10       29.06       32.58      3.06 o 
   6   8  10       17.19       18.05      2.22 o 
  -6   9  10     1423.72     1372.87     11.94 o 
  -5   9  10      992.97      957.28      9.22 o 
  -4   9  10     1025.08     1040.84     10.05 o 
  -3   9  10       28.84       29.48      3.02 o 
  -2   9  10       76.61       79.27      7.94 o 
  -1   9  10        3.39       12.88      9.75 o 
   0   9  10       21.67       28.47      4.14 o 
   1   9  10      629.32      698.51     11.06 o 
   2   9  10      850.53      923.74      8.80 o 
   3   9  10       88.96       83.49      3.09 o 
   4   9  10     1147.86     1146.45     11.11 o 
   5   9  10      341.57      322.84      7.72 o 
   6   9  10      186.61      187.94      6.71 o 
  -6  10  10      111.90       98.53      3.72 o 
  -5  10  10       22.11       26.70      3.97 o 
  -4  10  10      984.46      951.84     14.07 o 
  -3  10  10      425.82      438.59     22.31 o 
  -2  10  10        7.59       12.31      3.36 o 
  -1  10  10       40.63       47.97      5.20 o 
   0  10  10       61.88       75.65      4.54 o 
   1  10  10      114.00      123.71      5.26 o 
   2  10  10      150.88      166.93     11.92 o 
   3  10  10       61.88       70.46      4.34 o 
   4  10  10      289.92      294.21      6.48 o 
   5  10  10       99.08       92.40      3.11 o 
   6  10  10        0.59        0.18      2.28 o 
  -6  11  10      115.70      126.80      3.56 o 
  -5  11  10       94.23       83.85      4.59 o 
  -4  11  10     1171.27     1141.57     14.12 o 
  -3  11  10      697.01      693.73     26.61 o 
  -2  11  10     2241.02     2211.41     15.41 o 
  -1  11  10      650.94      580.67     21.60 o 
   0  11  10      388.94      427.63      8.94 o 
   1  11  10      396.70      367.20     13.19 o 
   2  11  10      261.27      224.56     10.29 o 
   3  11  10      717.14      653.91     19.72 o 
   4  11  10      303.30      264.90      5.02 o 
   5  11  10      153.47      135.43      4.66 o 
  -5  12  10       60.11       56.62      3.58 o 
  -4  12  10      220.06      212.35      4.24 o 
  -3  12  10       22.32       28.36      3.12 o 
  -2  12  10      117.83      114.80      4.20 o 
  -1  12  10      231.93      274.29      5.19 o 
   0  12  10      348.51      341.58     14.87 o 
   1  12  10      402.03      381.08     29.86 o 
   2  12  10      370.82      321.20      8.50 o 
   3  12  10        4.49        8.19      2.91 o 
   4  12  10      492.60      482.45      8.69 o 
   5  12  10       11.71       11.77      2.50 o 
  -5  13  10      733.99      731.31      7.54 o 
  -4  13  10     1903.03     1848.32     14.78 o 
  -3  13  10       22.50       26.21      2.19 o 
  -2  13  10     1127.25     1172.02     21.93 o 
  -1  13  10       17.39       35.86      3.87 o 
   0  13  10      678.98      655.17     35.72 o 
   1  13  10      690.00      711.15     41.02 o 
   2  13  10       73.54       66.73      3.13 o 
   3  13  10      762.82      748.73     16.31 o 
   4  13  10      352.78      376.87     21.66 o 
  -4  14  10      295.44      324.43      5.69 o 
  -3  14  10      440.08      457.79      5.09 o 
  -2  14  10      268.08      314.62      4.68 o 
  -1  14  10       33.28       37.46      2.81 o 
   0  14  10      328.79      341.09     15.05 o 
   1  14  10       79.97       62.17      2.97 o 
   2  14  10      970.11      975.80     13.49 o 
   3  14  10      143.11      174.76      3.56 o 
   4  14  10      613.35      629.68      7.23 o 
  -3  15  10      102.99      114.31      4.85 o 
  -2  15  10      454.13      457.99     10.85 o 
  -1  15  10      263.04      251.85      9.51 o 
   0  15  10      258.06      248.29     16.43 o 
   1  15  10      178.23      162.20      7.34 o 
   2  15  10      500.68      505.88      5.88 o 
   3  15  10       25.67       33.15      1.84 o 
  -2  16  10        1.17        4.17      2.44 o 
  -1  16  10      391.82      435.72     12.99 o 
   0  16  10      318.54      336.99      6.42 o 
   1  16  10      188.60      192.75      3.22 o 
   2  16  10      386.63      390.93     12.89 o 
  -7   1  11      896.49     1023.48     15.56 o 
  -6   1  11       31.99       38.59      4.74 o 
  -5   1  11     1022.61     1019.74     10.92 o 
  -4   1  11      144.32      156.58      7.28 o 
  -3   1  11     1137.40     1077.15     10.42 o 
  -2   1  11      142.62      177.01      7.66 o 
  -1   1  11      932.86      834.82     17.70 o 
   0   1  11      100.72      113.22      7.40 o 
   1   1  11      669.37      623.95     24.77 o 
   2   1  11      649.88      671.47      7.47 o 
   3   1  11     1365.25     1309.85     15.45 o 
   4   1  11      211.28      222.33      5.79 o 
   5   1  11      468.00      487.85     23.45 o 
   6   1  11       46.53       57.61      3.40 o 
   7   1  11      736.47      818.02      6.31 o 
  -7   2  11      468.62      527.35     12.99 o 
  -6   2  11      340.02      341.72     10.57 o 
  -5   2  11      249.12      260.78      6.69 o 
  -4   2  11      319.19      326.38      5.77 o 
  -3   2  11       12.68       15.80      3.36 o 
  -2   2  11      529.48      529.58      8.44 o 
  -1   2  11      260.81      276.35      8.54 o 
   0   2  11        4.29       -1.38      7.18 o 
   1   2  11      155.04      162.99      3.33 o 
   2   2  11      397.41      394.77      6.28 o 
   3   2  11      101.10      101.89      2.99 o 
   4   2  11     1036.50     1158.89     36.05 o 
   5   2  11       35.77       37.39      3.82 o 
   6   2  11      819.24      798.06     11.98 o 
   7   2  11       94.70      100.63      2.72 o 
  -7   3  11      950.96     1094.83     18.20 o 
  -6   3  11      313.54      317.98      9.72 o 
  -5   3  11     6079.58     6087.69    270.57 o 
  -4   3  11       90.51       93.65      7.08 o 
  -3   3  11     4207.24     4086.46     20.63 o 
  -2   3  11       10.22       12.54      3.48 o 
  -1   3  11      696.09      665.25     10.68 o 
   0   3  11      247.63      231.12      5.02 o 
   1   3  11     1338.45     1242.01     10.18 o 
   2   3  11        4.59        4.06      1.96 o 
   3   3  11     1526.93     1500.16     35.05 o 
   4   3  11      169.24      199.44      8.23 o 
   5   3  11     2909.16     2912.55    116.66 o 
   6   3  11      279.40      268.68      7.78 o 
   7   3  11      213.57      244.75      3.78 o 
  -7   4  11     1001.91     1112.45     18.37 o 
  -6   4  11       30.59       29.27      4.78 o 
  -5   4  11        9.45        9.08      2.91 o 
  -4   4  11     1010.39      986.40     22.20 o 
  -3   4  11     3552.70     3514.39     60.94 o 
  -2   4  11     1725.48     1765.14     17.50 o 
  -1   4  11      518.08      554.90      6.71 o 
   0   4  11     1601.19     1686.08     11.34 o 
   1   4  11       66.96       63.45      2.65 o 
   2   4  11     2553.19     2590.34     46.50 o 
   3   4  11     2035.41     1981.49     14.84 o 
   4   4  11      532.55      518.23     17.07 o 
   5   4  11      286.52      292.68      5.59 o 
   6   4  11       16.98       16.51      2.61 o 
   7   4  11      121.86      123.60      3.23 o 
  -7   5  11       79.58       84.73      9.44 o 
  -6   5  11       68.35       76.53      7.45 o 
  -5   5  11       84.43       86.62      4.61 o 
  -4   5  11     1812.25     1774.71     13.70 o 
  -3   5  11      797.89      801.47      8.25 o 
  -2   5  11       30.90       26.65      4.12 o 
  -1   5  11     4071.40     4033.27     17.20 o 
   0   5  11       23.39       36.64      4.97 o 
   1   5  11     7509.13     7441.56    100.51 o 
   2   5  11       10.41       16.66      2.45 o 
   3   5  11     5790.20     5586.45    234.68 o 
   4   5  11      154.65      145.50      5.03 o 
   5   5  11      888.00      813.82      9.38 o 
   6   5  11        5.02        6.60      2.27 o 
   7   5  11      583.04      602.50      7.06 o 
  -6   6  11      434.30      423.08     11.15 o 
  -5   6  11        8.96       12.84      2.83 o 
  -4   6  11       38.46       37.70      3.45 o 
  -3   6  11      508.83      456.45      6.44 o 
  -2   6  11      760.84      776.24      9.63 o 
  -1   6  11      844.77      887.56     15.53 o 
   0   6  11     3053.66     3170.02     15.83 o 
   1   6  11     7730.34     7632.86     32.75 o 
   2   6  11     2512.51     2540.39     18.47 o 
   3   6  11      535.56      523.86     14.41 o 
   4   6  11     2079.31     1908.34     68.32 o 
   5   6  11      114.43      114.03      9.12 o 
   6   6  11      588.50      587.65      6.06 o 
  -6   7  11      106.44      114.42      4.24 o 
  -5   7  11        0.65        1.50      2.65 o 
  -4   7  11        0.08        8.06      2.81 o 
  -3   7  11      345.53      324.79     11.69 o 
  -2   7  11     6513.38     6439.68    104.21 o 
  -1   7  11     7830.54     7760.86    159.95 o 
   0   7  11     6824.66     6819.88     44.41 o 
   1   7  11     2046.52     2035.49     12.42 o 
   2   7  11      148.05      142.88      9.45 o 
   3   7  11       11.27       16.34      2.75 o 
   4   7  11       82.52      104.93     15.77 o 
   5   7  11       41.69       42.96      3.05 o 
   6   7  11       79.66       77.21      2.77 o 
  -6   8  11      632.87      611.60     15.58 o 
  -5   8  11      101.00       98.01      4.51 o 
  -4   8  11     2848.88     2708.53     71.09 o 
  -3   8  11     2014.48     1975.59     58.88 o 
  -2   8  11     4115.20     4316.91     79.55 o 
  -1   8  11     1173.03     1174.13     14.82 o 
   0   8  11     1925.65     2068.55     13.06 o 
   1   8  11      835.29      885.01     11.04 o 
   2   8  11       79.39       86.11      5.05 o 
   3   8  11        0.19        5.88      4.22 o 
   4   8  11      312.18      301.42     17.66 o 
   5   8  11      144.26      133.41      3.81 o 
   6   8  11      593.07      609.77     13.91 o 
  -6   9  11      382.51      356.55      5.71 o 
  -5   9  11       20.75       21.02      3.21 o 
  -4   9  11      241.11      249.84      7.83 o 
  -3   9  11      243.63      245.62      5.97 o 
  -2   9  11     1561.88     1559.77     95.93 o 
  -1   9  11      390.20      392.49      8.96 o 
   0   9  11      218.55      221.18      5.04 o 
   1   9  11        0.96        6.42      3.39 o 
   2   9  11     2560.51     2637.69     25.67 o 
   3   9  11      352.50      390.17      6.09 o 
   4   9  11       52.51       53.73      5.10 o 
   5   9  11       13.62       16.32      2.32 o 
   6   9  11       11.22       10.14      2.01 o 
  -6  10  11     1475.20     1386.74      9.31 o 
  -5  10  11      411.86      384.48      8.50 o 
  -4  10  11      280.54      279.61      7.08 o 
  -3  10  11       64.64       67.22      3.59 o 
  -2  10  11      368.21      356.13      8.79 o 
  -1  10  11      224.12      210.97      6.82 o 
   0  10  11     3849.06     3930.51    195.59 o 
   1  10  11      250.04      220.94      7.38 o 
   2  10  11      153.84      158.97     11.66 o 
   3  10  11       21.29       16.28      3.84 o 
   4  10  11       15.08       35.50     11.49 o 
   5  10  11       84.68       88.11      6.03 o 
  -5  11  11      102.52      103.57      4.24 o 
  -4  11  11      677.78      620.97      9.98 o 
  -3  11  11      174.47      171.65      6.59 o 
  -2  11  11       97.89       95.05      5.32 o 
  -1  11  11       60.34       62.38      4.54 o 
   0  11  11        9.01       21.87      4.08 o 
   1  11  11      392.06      426.34     48.00 o 
   2  11  11      150.24      152.60     12.73 o 
   3  11  11      788.85      776.08     60.84 o 
   4  11  11     1140.05     1050.47     12.92 o 
   5  11  11        1.66        2.96      2.25 o 
  -5  12  11       11.61       11.98      2.57 o 
  -4  12  11      735.40      758.37      9.96 o 
  -3  12  11       89.82       78.69      4.90 o 
  -2  12  11     2720.28     2778.12     20.49 o 
  -1  12  11       17.07       19.90      4.12 o 
   0  12  11     2492.21     2592.22    200.90 o 
   1  12  11       14.09        9.90      2.43 o 
   2  12  11     2444.35     2392.10    168.61 o 
   3  12  11      146.89      149.81      3.87 o 
   4  12  11      695.20      656.87     13.28 o 
   5  12  11      232.32      202.90      3.92 o 
  -4  13  11      151.72      177.21      4.79 o 
  -3  13  11      276.06      276.68      5.05 o 
  -2  13  11      110.54      120.15      7.39 o 
  -1  13  11      297.80      347.43     16.76 o 
   0  13  11      158.36      146.64      7.83 o 
   1  13  11      217.29      231.26     20.71 o 
   2  13  11      265.77      260.32     17.31 o 
   3  13  11      443.89      450.64     26.81 o 
   4  13  11       20.75       19.80      2.39 o 
  -3  14  11      158.24      147.74     10.15 o 
  -2  14  11      867.89      891.25     58.34 o 
  -1  14  11        0.14        1.45      2.00 o 
   0  14  11     1828.88     1907.58    138.26 o 
   1  14  11       61.72       58.85      5.33 o 
   2  14  11      757.49      766.33     35.30 o 
   3  14  11      188.74      203.41      4.86 o 
  -2  15  11      213.02      198.95      4.82 o 
  -1  15  11     1030.47     1003.43     10.83 o 
   0  15  11       98.39      118.99     13.57 o 
   1  15  11      968.62     1028.45     40.94 o 
   2  15  11       46.94       51.38      3.21 o 
  -1  16  11        1.10        1.95      2.29 o 
   0  16  11      324.67      330.25      5.69 o 
   1  16  11        2.22       11.27      1.92 o 
  -7   0  12      363.61      385.73      8.73 o 
  -6   0  12      772.71      881.13     16.42 o 
  -5   0  12       92.34       92.36      9.40 o 
  -4   0  12       56.33       40.63      7.80 o 
  -3   0  12      624.77      689.55     10.67 o 
  -2   0  12      598.89      636.78     10.46 o 
  -1   0  12     1752.88     1673.21     16.24 o 
   0   0  12      902.34      998.46     13.14 o 
   1   0  12     1090.94     1016.75     54.72 o 
   2   0  12      121.33      138.46      5.12 o 
   3   0  12      373.89      348.85      7.80 o 
   4   0  12      517.51      510.01      9.52 o 
   5   0  12      895.00      958.52     13.96 o 
   6   0  12      710.95      756.89      9.97 o 
   7   0  12      335.18      322.30      5.46 o 
  -7   1  12       20.70       28.09      6.04 o 
  -6   1  12        5.71        9.08      4.83 o 
  -5   1  12      109.80      109.80      6.73 o 
  -4   1  12       19.66       21.94      3.11 o 
  -3   1  12       33.87       35.35      2.90 o 
  -2   1  12      649.03      639.89      8.12 o 
  -1   1  12        9.75       21.10      4.43 o 
   0   1  12       18.01       21.97      2.50 o 
   1   1  12      203.16      205.59      4.85 o 
   2   1  12       57.36       63.81      2.76 o 
   3   1  12       40.10       40.81      3.16 o 
   4   1  12       34.65       37.77      4.96 o 
   5   1  12      369.05      380.69     10.50 o 
   6   1  12      125.55      139.06      3.62 o 
   7   1  12      572.65      634.62      7.44 o 
  -7   2  12       36.49       54.43      6.93 o 
  -6   2  12      117.38      147.36      6.44 o 
  -5   2  12     1358.39     1365.10    119.71 o 
  -4   2  12      610.69      662.85      8.85 o 
  -3   2  12     2164.94     2026.96     18.63 o 
  -2   2  12      242.19      261.29      4.99 o 
  -1   2  12     2223.58     2133.83     13.08 o 
   0   2  12        9.47        5.62      2.93 o 
   1   2  12     1432.73     1358.92     19.49 o 
   2   2  12        4.72        6.70      1.92 o 
   3   2  12      550.49      558.63     12.70 o 
   4   2  12       67.88       64.52      4.99 o 
   5   2  12       86.45       97.97     14.61 o 
   6   2  12        2.34        7.21      3.71 o 
   7   2  12      627.38      758.65      7.31 o 
  -7   3  12       97.45      111.67      8.49 o 
  -6   3  12       77.68       72.24      9.89 o 
  -5   3  12        2.89        4.31      2.50 o 
  -4   3  12      505.73      489.44     18.09 o 
  -3   3  12      255.88      259.62      7.72 o 
  -2   3  12       68.68       63.46      9.22 o 
  -1   3  12      377.72      379.71      5.94 o 
   0   3  12      353.59      310.94      5.14 o 
   1   3  12      234.28      226.71      4.39 o 
   2   3  12       43.53       44.20      2.43 o 
   3   3  12     2605.05     2626.27     89.73 o 
   4   3  12      331.13      335.15     16.46 o 
   5   3  12      143.67      144.27      7.11 o 
   6   3  12      255.54      264.11      6.75 o 
  -7   4  12      518.76      654.78     13.74 o 
  -6   4  12       45.60       47.97      9.31 o 
  -5   4  12       38.98       34.96      3.12 o 
  -4   4  12       83.56       97.12      4.48 o 
  -3   4  12     2628.78     2441.20     21.31 o 
  -2   4  12       53.14       50.15      5.00 o 
  -1   4  12     5891.43     5593.72     53.99 o 
   0   4  12      259.84      271.69      4.75 o 
   1   4  12      389.46      389.65      6.60 o 
   2   4  12       11.30       14.34      2.19 o 
   3   4  12       43.81       42.57      3.28 o 
   4   4  12       85.25       81.33      5.23 o 
   5   4  12     3035.51     2884.95     23.11 o 
   6   4  12        2.41        4.89      3.58 o 
  -6   5  12       58.31       54.83      9.22 o 
  -5   5  12      187.47      181.25     12.29 o 
  -4   5  12      146.23      141.38     10.71 o 
  -3   5  12     1348.92     1260.32     18.98 o 
  -2   5  12     1268.98     1163.13     14.98 o 
  -1   5  12      874.71      877.75     13.94 o 
   0   5  12      684.76      642.43     11.58 o 
   1   5  12     5094.52     5026.33     98.67 o 
   2   5  12      772.28      748.58      8.53 o 
   3   5  12      737.40      721.99     38.71 o 
   4   5  12     1096.07     1075.33     14.80 o 
   5   5  12      775.81      750.16      7.55 o 
   6   5  12     1117.42     1082.14     11.34 o 
  -6   6  12       97.09      109.02      4.98 o 
  -5   6  12     1294.89     1192.74     54.23 o 
  -4   6  12       30.21       27.71      3.83 o 
  -3   6  12       15.90       18.64      4.63 o 
  -2   6  12      537.41      529.79     27.05 o 
  -1   6  12     1870.56     1807.81     14.49 o 
   0   6  12      123.01      146.02      5.82 o 
   1   6  12     2280.37     2308.40     12.92 o 
   2   6  12     1400.37     1297.30     15.34 o 
   3   6  12     4551.96     4277.08    245.17 o 
   4   6  12      381.27      386.06      8.68 o 
   5   6  12      544.17      517.83      8.39 o 
   6   6  12       29.97       31.43      3.47 o 
  -6   7  12       34.08       38.73      6.09 o 
  -5   7  12       99.24       95.05      4.42 o 
  -4   7  12       52.31       43.97      4.07 o 
  -3   7  12      937.34      899.53     21.62 o 
  -2   7  12     1077.33     1000.76     50.99 o 
  -1   7  12      185.73      194.42      5.54 o 
   0   7  12      992.81      974.01      8.41 o 
   1   7  12     1415.92     1443.94     13.56 o 
   2   7  12      872.60      829.98     10.80 o 
   3   7  12        0.31        1.47      2.61 o 
   4   7  12      108.07      115.77      7.46 o 
   5   7  12       16.88       19.61      3.64 o 
   6   7  12      302.50      321.53      5.70 o 
  -6   8  12        5.37        5.32      2.08 o 
  -5   8  12       62.63       56.27      3.65 o 
  -4   8  12      397.39      373.19     12.46 o 
  -3   8  12       92.34       84.37      4.47 o 
  -2   8  12      723.46      737.72     31.52 o 
  -1   8  12      177.62      192.90     20.80 o 
   0   8  12      232.52      255.14      4.66 o 
   1   8  12      146.74      163.16      5.46 o 
   2   8  12      310.11      319.90      7.13 o 
   3   8  12      109.67      115.38      4.85 o 
   4   8  12      274.23      274.33     11.91 o 
   5   8  12        0.19        5.48      2.03 o 
   6   8  12       54.54       56.57      2.93 o 
  -5   9  12      986.16      928.00     20.90 o 
  -4   9  12     1594.36     1519.91     38.30 o 
  -3   9  12      283.65      288.01      9.54 o 
  -2   9  12      788.78      856.72     76.49 o 
  -1   9  12      204.20      214.70      4.92 o 
   0   9  12     1633.42     1641.19     15.61 o 
   1   9  12       62.60       58.99      5.03 o 
   2   9  12      108.67      120.83      4.90 o 
   3   9  12       10.61       24.64      8.28 o 
   4   9  12       21.03       24.06      2.92 o 
   5   9  12      154.47      155.27      7.69 o 
  -5  10  12       12.71       15.42      2.57 o 
  -4  10  12       85.27       78.26      4.68 o 
  -3  10  12       68.33       59.31      4.83 o 
  -2  10  12       48.29       60.02      4.55 o 
  -1  10  12        1.06        6.42      2.58 o 
   0  10  12      472.14      472.49     16.06 o 
   1  10  12       13.08       16.58      4.27 o 
   2  10  12     1033.47      898.25     13.50 o 
   3  10  12      399.46      394.56     32.17 o 
   4  10  12       81.77       80.80      2.43 o 
   5  10  12       15.48       14.92      2.26 o 
  -5  11  12        0.41        5.50      2.36 o 
  -4  11  12     1493.68     1387.34     13.03 o 
  -3  11  12      122.56      126.92      5.36 o 
  -2  11  12      972.75     1025.75     36.46 o 
  -1  11  12       32.71       41.21      2.98 o 
   0  11  12     1099.89     1131.70     14.54 o 
   1  11  12      322.77      318.37      8.33 o 
   2  11  12     3614.89     3446.41     24.62 o 
   3  11  12       39.13       42.57      4.08 o 
   4  11  12     2085.88     1952.47     14.42 o 
  -4  12  12       43.86       48.57      3.51 o 
  -3  12  12       56.10       45.80      3.96 o 
  -2  12  12       81.90       86.07      5.12 o 
  -1  12  12      450.23      477.93     19.62 o 
   0  12  12        0.02        5.73      3.84 o 
   1  12  12      138.92      132.44      5.95 o 
   2  12  12       10.96       10.64      3.77 o 
   3  12  12       24.08       19.67      3.17 o 
   4  12  12      567.60      547.25      6.97 o 
  -4  13  12      581.42      657.96      6.73 o 
  -3  13  12       70.54       88.70      3.82 o 
  -2  13  12     1335.32     1493.96     15.90 o 
  -1  13  12      147.79      180.97      5.99 o 
   0  13  12     1438.42     1459.26     14.86 o 
   1  13  12        3.33        7.95      3.59 o 
   2  13  12     1092.52     1044.74     11.91 o 
   3  13  12      119.39      120.35      4.43 o 
  -2  14  12        5.82       11.59      2.55 o 
  -1  14  12      246.88      256.69      5.90 o 
   0  14  12        0.62        4.68      2.79 o 
   1  14  12      374.85      380.91      7.06 o 
   2  14  12        3.18        7.07      2.48 o 
   3  14  12      425.58      345.72      5.02 o 
  -1  15  12        6.40        3.45      2.47 o 
   0  15  12       38.27       37.68      3.02 o 
   1  15  12       50.88       51.00      3.04 o 
  -6   1  13      242.97      284.68      6.97 o 
  -5   1  13       22.33       37.12      5.70 o 
  -4   1  13      438.72      498.50      7.65 o 
  -3   1  13       96.85       99.22      3.60 o 
  -2   1  13      202.18      211.84      6.73 o 
  -1   1  13      257.76      233.23      6.74 o 
   0   1  13       80.41       82.57      3.01 o 
   1   1  13      603.90      537.97      6.15 o 
   2   1  13      249.67      241.86      5.87 o 
   3   1  13      388.71      396.50      7.05 o 
   4   1  13      263.35      270.35      5.96 o 
   5   1  13      485.58      555.77     17.07 o 
   6   1  13       26.97       20.50      3.32 o 
  -6   2  13       68.66       67.45      5.03 o 
  -5   2  13       24.42       28.97      5.83 o 
  -4   2  13      235.35      239.16      8.33 o 
  -3   2  13        3.86        6.88      3.85 o 
  -2   2  13        1.21        3.18      2.56 o 
  -1   2  13        0.16        1.93      2.73 o 
   0   2  13      516.76      462.17     11.65 o 
   1   2  13      257.37      234.52      4.39 o 
   2   2  13      282.22      256.79      4.17 o 
   3   2  13        2.89        5.17      2.89 o 
   4   2  13       10.55       12.13      2.93 o 
   5   2  13      393.83      437.57     35.27 o 
   6   2  13       45.71       43.10      3.56 o 
  -6   3  13      480.96      556.96     15.12 o 
  -5   3  13     1168.16     1250.56     23.21 o 
  -4   3  13      861.39      851.95     56.13 o 
  -3   3  13      810.75      760.18     11.98 o 
  -2   3  13      189.05      184.54     12.76 o 
  -1   3  13      413.52      418.08     11.09 o 
   0   3  13      325.36      304.04      7.71 o 
   1   3  13     1508.27     1420.33     10.60 o 
   2   3  13       94.05       92.58      2.85 o 
   3   3  13     1190.88     1178.91     33.73 o 
   4   3  13       20.67       17.79      3.05 o 
   5   3  13       14.81       18.46      4.69 o 
   6   3  13        0.65        4.76      3.22 o 
  -6   4  13      809.56      768.78     17.17 o 
  -5   4  13      681.99      663.57     54.79 o 
  -4   4  13        8.91       10.60      3.12 o 
  -3   4  13     1245.82     1110.33     51.77 o 
  -2   4  13      585.45      571.80     10.77 o 
  -1   4  13      658.30      612.59      9.20 o 
   0   4  13      698.44      665.92      7.22 o 
   1   4  13        6.55       16.25      2.00 o 
   2   4  13      136.17      125.27      3.13 o 
   3   4  13     1477.96     1450.86     26.17 o 
   4   4  13        7.89       15.95      4.27 o 
   5   4  13      185.40      187.40      6.75 o 
   6   4  13      136.83      139.61      4.51 o 
  -6   5  13      165.84      163.35     10.06 o 
  -5   5  13      239.73      234.88     19.36 o 
  -4   5  13        1.61        0.95      3.50 o 
  -3   5  13      138.31      123.47      7.04 o 
  -2   5  13      397.21      381.99      7.33 o 
  -1   5  13     2151.02     1996.03     15.58 o 
   0   5  13      544.16      508.78      6.57 o 
   1   5  13      971.66      983.24     28.88 o 
   2   5  13       59.67       67.17      3.22 o 
   3   5  13     1060.93     1051.11     38.98 o 
   4   5  13      184.17      202.70      7.70 o 
   5   5  13      728.39      733.32     10.77 o 
   6   5  13      507.65      497.78      6.82 o 
  -6   6  13        2.04        0.38      7.98 o 
  -5   6  13      954.29      920.98     25.94 o 
  -4   6  13      103.12      100.26      4.75 o 
  -3   6  13      555.34      495.44      8.51 o 
  -2   6  13       19.57       21.89      3.64 o 
  -1   6  13      126.85      121.56      3.55 o 
   0   6  13        7.93        8.76      2.68 o 
   1   6  13       56.61       60.52      3.10 o 
   2   6  13     3607.22     3506.26     26.32 o 
   3   6  13      298.27      295.99      8.44 o 
   4   6  13     1863.88     1854.81     33.51 o 
   5   6  13      653.02      651.53      9.65 o 
   6   6  13      194.47      192.63      4.24 o 
  -6   7  13        1.44       -7.10      7.10 o 
  -5   7  13        0.13        1.59      2.73 o 
  -4   7  13       96.62       95.56      4.55 o 
  -3   7  13     1896.79     1774.34     40.38 o 
  -2   7  13       70.21       67.01      4.35 o 
  -1   7  13      162.77      163.69     10.38 o 
   0   7  13     2528.77     2490.55     17.04 o 
   1   7  13      205.55      202.72      4.49 o 
   2   7  13      530.20      539.74      8.71 o 
   3   7  13      842.85      850.59     22.96 o 
   4   7  13       96.87       95.70      3.42 o 
   5   7  13      103.41      101.93      5.39 o 
  -5   8  13      244.84      226.98      4.71 o 
  -4   8  13       16.47       15.85      3.24 o 
  -3   8  13      489.62      490.01     16.89 o 
  -2   8  13       33.77       38.30      5.31 o 
  -1   8  13     2474.04     2560.20    190.90 o 
   0   8  13      812.57      827.61     39.72 o 
   1   8  13     1751.84     1783.17     17.17 o 
   2   8  13      294.60      279.75      6.49 o 
   3   8  13       70.42       78.94      8.84 o 
   4   8  13        3.31        7.97      2.21 o 
   5   8  13       15.24       11.48      1.71 o 
  -5   9  13      561.89      529.97     19.30 o 
  -4   9  13      821.85      766.39     17.32 o 
  -3   9  13        0.29        2.05      3.18 o 
  -2   9  13       33.08       46.55      4.69 o 
  -1   9  13        0.46        3.84      3.41 o 
   0   9  13       33.67       42.94      3.01 o 
   1   9  13       13.66       13.74      3.67 o 
   2   9  13      186.79      182.06      8.61 o 
   3   9  13       54.61       54.39      3.21 o 
   4   9  13      111.59      114.85      3.03 o 
  -5  10  13      642.85      604.57      6.77 o 
  -4  10  13      572.18      534.29      8.28 o 
  -3  10  13      719.64      709.04     10.49 o 
  -2  10  13     1932.48     1898.22     17.22 o 
  -1  10  13     1289.85     1341.17     48.82 o 
   0  10  13      267.01      278.67     10.37 o 
   1  10  13      768.52      790.17     12.19 o 
   2  10  13     1404.62     1349.21     15.47 o 
   3  10  13      838.32      819.51     11.60 o 
   4  10  13      759.27      815.09     44.96 o 
  -4  11  13       45.32       54.00      3.57 o 
  -3  11  13        1.72        2.61      3.05 o 
  -2  11  13      201.15      216.98      8.25 o 
  -1  11  13        5.70        9.95      2.31 o 
   0  11  13      278.95      281.61      7.31 o 
   1  11  13      175.44      172.13      6.34 o 
   2  11  13        6.94       20.21      3.63 o 
   3  11  13       12.51       10.54      3.38 o 
   4  11  13      392.36      361.79      5.28 o 
  -4  12  13      337.10      329.61      5.12 o 
  -3  12  13      766.62      800.71      9.05 o 
  -2  12  13      814.26      856.66     13.95 o 
  -1  12  13     1290.78     1448.08     13.79 o 
   0  12  13     2769.27     2881.13     20.26 o 
   1  12  13     1076.39     1128.07     12.93 o 
   2  12  13     1218.50     1261.69     12.98 o 
   3  12  13      368.56      387.35      6.86 o 
  -3  13  13      344.56      379.34      5.21 o 
  -2  13  13       22.03       32.45      3.19 o 
  -1  13  13      247.24      265.19      5.78 o 
   0  13  13        5.17        3.81      2.87 o 
   1  13  13      147.58      145.24      5.03 o 
   2  13  13      181.95      198.65      5.18 o 
  -1  14  13      606.12      706.02      7.59 o 
   0  14  13      140.03      142.37      4.36 o 
   1  14  13      676.37      766.91      8.35 o 
   2  14  13      339.69      351.39      5.27 o 
  -6   0  14        2.25       12.75      5.54 o 
  -5   0  14       86.17      110.41      9.40 o 
  -4   0  14      784.31      887.23     19.28 o 
  -3   0  14      287.59      218.65      6.66 o 
  -2   0  14       20.59       31.81      4.08 o 
  -1   0  14      453.50      321.06      8.63 o 
   0   0  14     1665.32     1452.72     43.28 o 
   1   0  14      341.22      281.80     16.20 o 
   2   0  14      238.48      233.17      7.62 o 
   3   0  14      558.31      564.25     12.10 o 
   4   0  14       18.33       27.30      4.87 o 
   5   0  14      100.33       95.31      4.65 o 
  -6   1  14        6.53        5.04      3.70 o 
  -5   1  14      172.68      182.34      7.02 o 
  -4   1  14       45.14       54.84      7.25 o 
  -3   1  14      322.96      289.00      5.26 o 
  -2   1  14       23.63       20.22      2.85 o 
  -1   1  14      435.95      321.13      5.93 o 
   0   1  14      234.23      183.52      4.02 o 
   1   1  14      367.64      297.33      5.06 o 
   2   1  14       61.74       56.37      3.47 o 
   3   1  14      475.04      466.06      5.99 o 
   4   1  14       30.15       35.48      3.31 o 
   5   1  14       17.97       18.40      2.86 o 
  -6   2  14      296.72      372.13     11.35 o 
  -5   2  14       38.92       40.03      5.41 o 
  -4   2  14      124.46      153.31      9.24 o 
  -3   2  14      936.61      907.83     12.71 o 
  -2   2  14     2523.60     2299.68     64.59 o 
  -1   2  14      842.35      758.58     10.10 o 
   0   2  14      490.43      415.19      5.70 o 
   1   2  14      117.41       96.75      3.27 o 
   2   2  14      222.68      207.82      5.47 o 
   3   2  14        6.18        3.06      2.59 o 
   4   2  14      430.24      461.16     27.43 o 
   5   2  14      654.07      693.30     10.01 o 
  -6   3  14       26.29       36.25      7.61 o 
  -5   3  14       99.23      113.06      3.63 o 
  -4   3  14      343.72      288.76     15.10 o 
  -3   3  14      248.20      224.03      7.04 o 
  -2   3  14      661.95      556.52     13.51 o 
  -1   3  14     1037.26      883.79     10.74 o 
   0   3  14       78.75       73.99      3.07 o 
   1   3  14      926.13      867.10     13.40 o 
   2   3  14      404.38      391.75      6.17 o 
   3   3  14       35.37       32.06      3.05 o 
   4   3  14       51.49       65.37      7.17 o 
   5   3  14      716.85      683.37      9.89 o 
  -6   4  14     1302.70     1420.87     19.39 o 
  -5   4  14      404.57      422.33     25.05 o 
  -4   4  14     1239.20     1167.49     64.40 o 
  -3   4  14      599.48      553.18      9.90 o 
  -2   4  14      196.50      209.88      4.82 o 
  -1   4  14      465.60      414.07      6.13 o 
   0   4  14      329.47      333.70      6.07 o 
   1   4  14     1090.26     1041.76     18.60 o 
   2   4  14      511.04      528.78     11.37 o 
   3   4  14       72.24       87.41      4.25 o 
   4   4  14        9.79        4.47      4.74 o 
   5   4  14      209.88      229.75      6.36 o 
  -6   5  14      139.43      139.89      9.30 o 
  -5   5  14      987.31      943.42     60.09 o 
  -4   5  14       16.67       14.95      3.35 o 
  -3   5  14     1395.19     1309.41     22.93 o 
  -2   5  14        6.20        5.62      3.32 o 
  -1   5  14     2816.17     2549.32     17.42 o 
   0   5  14      380.24      375.61      6.14 o 
   1   5  14     1584.80     1506.95     10.88 o 
   2   5  14       18.17       21.81      2.33 o 
   3   5  14      621.42      662.52     15.95 o 
   4   5  14      299.92      301.38      8.06 o 
   5   5  14      106.37      110.38      4.81 o 
  -6   6  14        1.33       -1.61      7.21 o 
  -5   6  14      192.58      179.67      4.74 o 
  -4   6  14       41.37       46.98      3.95 o 
  -3   6  14        8.97        6.73      3.35 o 
  -2   6  14       78.32       97.20      8.43 o 
  -1   6  14      180.47      174.59      7.60 o 
   0   6  14      172.93      174.71      4.24 o 
   1   6  14      341.89      321.03      5.35 o 
   2   6  14        1.16        4.66      2.40 o 
   3   6  14     1696.97     1647.77     16.76 o 
   4   6  14      374.80      377.91      8.11 o 
   5   6  14      124.25      128.86      4.47 o 
  -5   7  14     1719.47     1639.37     41.40 o 
  -4   7  14       84.74       86.32      7.06 o 
  -3   7  14     1731.93     1612.82     41.75 o 
  -2   7  14       45.32       51.22      4.14 o 
  -1   7  14     1921.03     1837.31     23.92 o 
   0   7  14       77.38       85.72      3.48 o 
   1   7  14      166.59      183.88      4.11 o 
   2   7  14       17.41       18.84      3.57 o 
   3   7  14      139.10      140.37      8.87 o 
   4   7  14      209.49      216.19      6.06 o 
   5   7  14      573.85      625.44      7.17 o 
  -5   8  14      101.90      103.84      3.14 o 
  -4   8  14       16.86       23.74      3.24 o 
  -3   8  14      158.77      155.25      7.42 o 
  -2   8  14       58.20       57.95      3.85 o 
  -1   8  14      230.84      209.50      6.78 o 
   0   8  14      221.77      219.26     16.88 o 
   1   8  14      889.42      887.27     21.25 o 
   2   8  14      393.06      409.00      9.99 o 
   3   8  14       18.48       21.18      2.70 o 
   4   8  14      113.37      107.89      5.16 o 
  -5   9  14      505.32      473.37      5.44 o 
  -4   9  14       26.59       27.27      2.83 o 
  -3   9  14     1921.47     1820.03     15.82 o 
  -2   9  14        7.54        6.70      3.69 o 
  -1   9  14      376.86      379.55      8.32 o 
   0   9  14       39.58       47.87      2.94 o 
   1   9  14     1616.74     1580.67     16.27 o 
   2   9  14      426.68      446.10     21.81 o 
   3   9  14     1283.27     1341.21     49.65 o 
   4   9  14      163.07      150.42      9.28 o 
  -4  10  14        6.89        5.16      2.44 o 
  -3  10  14      326.24      321.77      6.74 o 
  -2  10  14      143.75      134.46      5.21 o 
  -1  10  14      399.78      426.68     28.69 o 
   0  10  14       87.18       93.52      3.24 o 
   1  10  14       21.91       25.09      3.69 o 
   2  10  14      231.05      229.91      6.67 o 
   3  10  14        2.75        2.35      3.07 o 
  -4  11  14        0.59        1.44      2.18 o 
  -3  11  14      273.37      243.07      5.54 o 
  -2  11  14       16.66       16.77      3.29 o 
  -1  11  14     1756.35     1888.32     10.09 o 
   0  11  14      694.24      752.06     10.12 o 
   1  11  14     1747.51     1820.07     15.59 o 
   2  11  14      668.43      723.00      9.71 o 
   3  11  14     1454.98     1491.60     10.33 o 
  -3  12  14      303.56      323.77      5.04 o 
  -2  12  14       64.64       62.53      3.24 o 
  -1  12  14        0.22        1.56      2.30 o 
   0  12  14       10.03        4.98      2.70 o 
   1  12  14        0.52        2.58      2.86 o 
   2  12  14       65.08       48.26      3.27 o 
   0  13  14      595.02      697.34      7.70 o 
   1  13  14     1426.80     1730.53     11.92 o 
  -5   1  15       75.94       84.63      5.94 o 
  -4   1  15      211.81      259.82      5.02 o 
  -3   1  15        5.17        7.09      2.44 o 
  -2   1  15      226.98      284.87      6.07 o 
  -1   1  15       11.60       12.42      2.32 o 
   0   1  15      716.49      676.21      6.77 o 
   1   1  15      226.98      187.44      4.03 o 
   2   1  15     2174.72     2005.59     14.43 o 
   3   1  15      105.67      104.21      8.01 o 
   4   1  15      983.00     1004.30     22.17 o 
   5   1  15        0.90        3.53      1.84 o 
  -6   2  15       55.27       52.88      5.90 o 
  -5   2  15        0.58       -0.73      4.07 o 
  -4   2  15      653.75      636.62     26.07 o 
  -3   2  15      105.52      102.79      5.36 o 
  -2   2  15      136.16      110.41      3.59 o 
  -1   2  15      564.05      438.83     11.17 o 
   0   2  15      687.43      549.59      8.30 o 
   1   2  15       69.39       57.57      2.86 o 
   2   2  15      515.48      458.52      7.19 o 
   3   2  15        0.72        0.97      2.93 o 
   4   2  15        0.17        3.41      2.51 o 
   5   2  15       12.80       18.34      3.14 o 
  -5   3  15       33.66       29.18      4.23 o 
  -4   3  15     2077.70     1921.77    103.11 o 
  -3   3  15       77.81       67.10      4.35 o 
  -2   3  15     2621.03     2273.46     20.03 o 
  -1   3  15        8.77       12.72      2.32 o 
   0   3  15     2089.64     1930.69     20.26 o 
   1   3  15      402.67      330.98      5.80 o 
   2   3  15      629.77      635.42      7.30 o 
   3   3  15        5.73       10.33      3.83 o 
   4   3  15      457.37      487.22      9.09 o 
   5   3  15      243.01      241.97      5.49 o 
  -5   4  15     1580.04     1594.51     32.35 o 
  -4   4  15       15.78       13.73      2.64 o 
  -3   4  15     1458.86     1296.65     43.57 o 
  -2   4  15      152.32      149.82      4.64 o 
  -1   4  15      584.76      560.67      7.55 o 
   0   4  15       57.20       56.73      2.81 o 
   1   4  15     1488.26     1389.11     10.33 o 
   2   4  15        2.94        7.41      2.68 o 
   4   4  15       23.77       17.58      4.11 o 
   5   4  15      186.66      213.96      5.11 o 
  -5   5  15       10.48        9.53      2.20 o 
  -4   5  15      795.63      744.22     17.89 o 
  -3   5  15      272.57      259.35      6.28 o 
  -2   5  15      814.31      757.80     22.61 o 
  -1   5  15      105.19       99.96      3.15 o 
   0   5  15     1214.84     1149.84     11.23 o 
   1   5  15      330.61      321.15      5.26 o 
   2   5  15      293.99      305.48     14.25 o 
   3   5  15      330.03      312.01      7.96 o 
   4   5  15      512.36      530.53      8.71 o 
   5   5  15      666.13      684.74      7.44 o 
  -5   6  15      835.76      822.23      9.79 o 
  -4   6  15       23.82       21.15      3.17 o 
  -3   6  15     1670.20     1617.16     29.86 o 
  -2   6  15       14.66       15.98      3.82 o 
  -1   6  15     1543.75     1692.96     50.29 o 
   0   6  15       75.45       70.83      4.10 o 
   1   6  15     1696.76     1694.82     15.41 o 
   2   6  15        9.77       10.10      2.48 o 
   3   6  15     1093.28     1106.18     12.88 o 
   4   6  15        1.18       -0.30      3.31 o 
  -4   7  15       49.40       50.22      4.24 o 
  -3   7  15        0.15       -0.81      7.02 o 
  -2   7  15      351.68      341.45      9.95 o 
  -1   7  15      117.11      111.86      5.70 o 
   0   7  15       28.98       32.41      4.38 o 
   1   7  15       32.45       40.30      2.89 o 
   2   7  15      360.93      386.74      8.38 o 
   3   7  15       85.68       84.05      4.73 o 
   4   7  15        0.33        0.57      2.81 o 
  -4   8  15       40.03       38.60      3.25 o 
  -3   8  15      722.96      682.27      9.46 o 
  -2   8  15      140.20      140.13      5.57 o 
  -1   8  15     1635.44     1605.79     15.59 o 
   0   8  15       50.53       54.76      5.31 o 
   1   8  15      771.34      844.36     13.36 o 
   2   8  15      126.58      120.83      3.62 o 
   3   8  15      316.16      336.42      6.31 o 
   4   8  15      403.48      423.18      5.53 o 
  -4   9  15       41.85       37.71      2.89 o 
  -3   9  15      232.50      240.14      5.80 o 
  -2   9  15       34.23       36.26      3.82 o 
  -1   9  15      205.33      199.87      5.99 o 
   0   9  15      132.25      145.18      3.55 o 
   1   9  15      218.18      222.21      6.26 o 
   2   9  15       75.67       80.04      6.57 o 
   3   9  15      449.38      450.73      5.66 o 
  -3  10  15      380.24      375.91      6.21 o 
  -2  10  15      136.93      125.40      4.68 o 
  -1  10  15      630.52      632.71      8.55 o 
   0  10  15        7.59        5.05      1.92 o 
   1  10  15      935.78      974.18     10.76 o 
   2  10  15      109.51      117.41      4.31 o 
  -3  11  15        9.78        2.13      2.18 o 
  -2  11  15       61.12       62.57      3.24 o 
  -1  11  15       39.02       56.67      3.16 o 
   0  11  15      309.29      332.33      5.77 o 
   1  11  15      132.96      155.64      4.57 o 
   2  11  15      126.75      147.41      4.17 o 
  -5   0  16      838.06      950.58     12.82 o 
  -4   0  16      666.90      681.68     14.72 o 
  -3   0  16      347.30      326.88      7.25 o 
  -2   0  16     2940.63     2622.32     43.20 o 
  -1   0  16      292.39      249.79      6.90 o 
   0   0  16        5.87       34.13      3.47 o 
   1   0  16       95.05      107.60      4.56 o 
   2   0  16      219.87      233.93      7.74 o 
   3   0  16       45.23       38.80      4.74 o 
   4   0  16     1494.69     1591.97     12.97 o 
  -5   1  16       34.76       45.55      4.02 o 
  -4   1  16      109.23      125.83      6.16 o 
  -3   1  16      150.86      143.37      3.57 o 
  -2   1  16      506.59      405.89      5.43 o 
  -1   1  16       31.09       31.75      3.38 o 
   0   1  16      101.84       86.20      3.18 o 
   1   1  16       54.45       44.67      2.77 o 
   2   1  16      531.97      488.73      7.32 o 
   3   1  16        2.44        0.87      3.76 o 
   4   1  16      338.71      345.09      4.57 o 
  -5   2  16      125.71      159.28      8.23 o 
  -4   2  16     1402.02     1452.30     24.14 o 
  -3   2  16      122.24      111.97      4.59 o 
  -2   2  16      832.98      772.83     12.61 o 
  -1   2  16      260.11      235.00      5.05 o 
   0   2  16     3907.25     3343.04     22.90 o 
   1   2  16      283.58      301.01      6.45 o 
   2   2  16     1406.55     1421.47     11.59 o 
   3   2  16      540.78      565.78      9.63 o 
   4   2  16      676.33      726.16     18.11 o 
  -5   3  16        3.02        4.40      6.27 o 
  -4   3  16      164.46      172.17      3.72 o 
  -3   3  16       43.79       47.32      3.85 o 
  -2   3  16       55.76       58.25      4.40 o 
  -1   3  16      280.30      280.15      7.16 o 
   0   3  16       11.77        8.63      2.34 o 
   1   3  16      484.81      462.44      6.17 o 
   2   3  16       89.25       75.05      3.78 o 
   3   3  16      627.33      638.70      6.38 o 
   4   3  16      171.88      168.14      5.22 o 
  -5   4  16       59.13       59.06      7.21 o 
  -4   4  16      914.40      899.46      8.49 o 
  -3   4  16      534.68      509.71     11.93 o 
  -2   4  16     1921.43     1705.19     16.83 o 
  -1   4  16      421.55      418.11     24.18 o 
   0   4  16     1362.62     1276.51     16.90 o 
   1   4  16      606.89      554.23      8.01 o 
   2   4  16     2172.49     2188.84     17.85 o 
   3   4  16       39.22       41.54      4.35 o 
   4   4  16      893.78      918.84      9.90 o 
  -5   5  16      730.85      735.64     12.31 o 
  -4   5  16      271.37      280.21      5.09 o 
  -3   5  16     1653.96     1560.57     12.24 o 
  -2   5  16      106.87      101.28      4.60 o 
  -1   5  16     1681.71     1665.08     36.53 o 
   0   5  16      499.96      484.84     11.52 o 
   1   5  16      763.72      809.61      8.35 o 
   2   5  16       28.66       19.59      3.62 o 
   3   5  16      442.81      477.44      8.41 o 
   4   5  16      226.30      223.26      5.27 o 
  -4   6  16      120.79      123.48      3.66 o 
  -3   6  16      122.75      133.70      4.33 o 
  -2   6  16      316.17      312.14      6.22 o 
  -1   6  16      108.33      122.49      5.34 o 
   0   6  16      545.38      555.24      6.91 o 
   1   6  16       12.85       12.22      3.65 o 
   3   6  16      124.44      129.54      4.95 o 
   4   6  16      362.24      364.55      5.51 o 
  -4   7  16       37.44       28.47      2.46 o 
  -3   7  16     1464.94     1458.09     30.42 o 
  -2   7  16       64.54       60.42      3.58 o 
  -1   7  16      846.16      835.60     11.30 o 
   0   7  16       80.98       80.27      4.70 o 
   1   7  16     1072.13     1125.58     11.53 o 
   2   7  16      294.02      301.67      6.41 o 
   3   7  16      248.48      270.94      5.54 o 
  -3   8  16        1.28        1.66      2.85 o 
  -2   8  16        0.25        1.78      3.10 o 
  -1   8  16        2.81        2.87      3.15 o 
   0   8  16      148.32      148.22      5.05 o 
   1   8  16       24.44       24.19      2.97 o 
   2   8  16       55.86       54.64      3.42 o 
   3   8  16        5.73        4.00      2.18 o 
  -3   9  16      288.70      268.16      5.10 o 
  -2   9  16       59.05       54.13      3.54 o 
  -1   9  16      635.76      626.49      8.24 o 
   0   9  16        0.96        0.19      2.57 o 
  -2  10  16       54.63       51.68      3.08 o 
  -1  10  16      163.80      175.25      4.18 o 
  -4   1  17      745.98      823.57      9.02 o 
  -3   1  17     1035.63     1088.79      9.60 o 
  -2   1  17      338.40      315.62      5.10 o 
  -1   1  17     1469.61     1374.74     10.46 o 
   0   1  17     1362.56     1197.51     20.98 o 
   1   1  17     1107.13     1053.30     16.59 o 
   2   1  17     1012.23     1000.25     14.33 o 
   3   1  17      815.89      831.73      6.83 o 
   4   1  17      578.22      592.48      6.58 o 
  -4   2  17       68.54       67.70      4.05 o 
  -3   2  17      269.78      306.23      6.63 o 
  -2   2  17       24.05       26.29      2.60 o 
  -1   2  17        2.25        4.21      5.60 o 
   0   2  17       56.57       53.20      3.46 o 
   1   2  17       14.06       12.65      2.89 o 
   2   2  17       12.14        7.91      2.63 o 
   3   2  17       35.43       36.55      2.45 o 
   4   2  17        7.21       13.64      2.53 o 
  -4   3  17      344.23      328.01      5.02 o 
  -3   3  17     1472.26     1412.07     12.81 o 
  -2   3  17     1756.64     1547.36     12.37 o 
  -1   3  17      898.44      836.46     39.09 o 
   0   3  17      659.45      603.89     10.08 o 
   1   3  17      883.62      844.47      8.44 o 
   2   3  17     1204.94     1216.53     12.91 o 
   3   3  17      665.20      694.37      9.21 o 
   4   3  17      858.09      918.49      7.94 o 
  -4   4  17      953.36     1020.16     20.62 o 
  -3   4  17      125.74      126.73      4.80 o 
  -2   4  17      240.53      237.23      5.59 o 
  -1   4  17      167.20      150.89      5.19 o 
   0   4  17      440.70      423.06      6.10 o 
   1   4  17      219.21      241.27      6.23 o 
   2   4  17        9.54        8.66      3.33 o 
   3   4  17      206.16      234.18      5.79 o 
  -4   5  17      911.14      919.26     13.68 o 
  -3   5  17      173.52      171.06      4.26 o 
  -2   5  17      834.84      792.98      8.51 o 
  -1   5  17      477.50      461.75     16.31 o 
   0   5  17     1236.07     1226.79     21.15 o 
   1   5  17      552.64      617.38      9.06 o 
   2   5  17      651.15      756.83      8.66 o 
   3   5  17      279.11      293.05      5.77 o 
  -3   6  17      604.92      589.64      6.31 o 
  -2   6  17      476.51      450.65      6.19 o 
  -1   6  17     1753.71     1863.01     11.70 o 
   0   6  17      142.59      138.88      5.13 o 
   1   6  17      817.93      863.01      9.77 o 
   2   6  17     1144.23     1170.12     10.70 o 
   3   6  17      860.63      917.86      8.16 o 
  -3   7  17      674.18      751.89      7.78 o 
  -2   7  17      106.84      110.74      4.29 o 
  -1   7  17      189.56      209.09      5.46 o 
   0   7  17       18.68       23.61      3.23 o 
   1   7  17       22.93       18.86      1.98 o 
   2   7  17        0.24        0.21      2.50 o 
  -2   8  17      304.03      300.33      5.40 o 
  -1   8  17        7.41        6.51      2.75 o 
   0   8  17      605.54      657.77      7.38 o 
  -1   9  17       75.90       81.14      3.08 o 
  -3   0  18      948.65      959.10     13.48 o 
  -2   0  18      376.37      385.67      6.82 o 
  -1   0  18      255.22      213.21      6.09 o 
   0   0  18      226.65      223.69      6.50 o 
   1   0  18      869.03      862.64     11.44 o 
   2   0  18        0.64        0.47      3.18 o 
   3   0  18      402.32      445.85      5.86 o 
  -3   1  18        0.21        3.58      1.85 o 
  -2   1  18       33.09       36.50      2.37 o 
  -1   1  18       22.10       16.32      3.41 o 
   0   1  18      213.16      199.53      4.32 o 
   1   1  18       16.79       19.35      2.79 o 
   2   1  18       57.83       48.06      3.88 o 
   3   1  18        1.06        0.72      2.51 o 
  -3   2  18      406.26      418.33      6.83 o 
  -2   2  18      501.34      469.87      7.55 o 
  -1   2  18     1589.31     1520.54     57.85 o 
   0   2  18      160.26      146.26      3.98 o 
   1   2  18     1224.98     1191.42     20.96 o 
   2   2  18      448.79      426.68      7.22 o 
   3   2  18      908.50      961.45      8.46 o 
  -3   3  18       66.62       62.31      2.32 o 
  -2   3  18      582.68      551.48      6.68 o 
  -1   3  18      167.62      164.01      3.74 o 
   0   3  18      454.25      473.31      5.85 o 
   1   3  18       16.53       16.18      2.58 o 
   2   3  18      210.58      247.82      3.50 o 
   3   3  18      165.85      192.00      4.25 o 
  -3   4  18     1281.70     1346.35     10.57 o 
  -2   4  18       61.47       65.78      3.16 o 
  -1   4  18     1360.75     1322.57      9.89 o 
   0   4  18      404.44      339.07      4.93 o 
   1   4  18      813.17      873.08      9.83 o 
   2   4  18      253.90      261.83      5.51 o 
  -2   5  18     1084.64     1217.92     12.44 o 
  -1   5  18      151.97      159.49      6.72 o 
   0   5  18      601.16      645.55      8.44 o 
   1   5  18      460.29      542.33      7.20 o 
   2   5  18      581.05      612.71      7.02 o 
  -2   6  18       11.74       10.01      2.30 o 
  -1   6  18      732.50      861.79      8.91 o 
   0   6  18      246.08      298.81      5.45 o 
   1   6  18      568.09      633.41      6.77 o 
  -1   7  18      245.38      273.36      4.71 o 
  -2   1  19        0.29        3.23      4.93 o 
  -1   1  19      665.36      710.25     21.10 o 
   0   1  19       17.93       20.94      2.27 o 
   1   1  19      530.97      539.24      7.43 o 
  -2   2  19      153.76      168.39      3.98 o 
  -1   2  19      148.27      150.03      2.72 o 
   0   2  19       10.07        8.15      3.00 o 
   1   2  19       98.72      100.29      3.94 o 
  -1   3  19      174.25      162.11      3.66 o 
   0   3  19       28.72       36.27      3.32 o 
   1   3  19      212.34      187.76      4.40 o 
  -1   4  19      326.68      386.72      5.63 o 
   0   4  19      243.54      279.81      5.10 o 
                                                 
